# Supplementary material for: A spectral method for assessing and combining multiple data visualizations
Source: Nat Commun. 2023 Feb 11;14:780. doi: 10.1038/s41467-023-36492-2 (PMC9922271; doi:10.1038/s41467-023-36492-2)
Supplement: Supplementary file 4 — Source Data [file 41467_2023_36492_MOESM4_ESM.zip]

Archive with 8 entries (7 files):
- SourceData/
- __MACOSX/._SourceData
- SourceData/SourceData_text.xlsx
- __MACOSX/SourceData/._SourceData_text.xlsx
- SourceData/SourceData_traj.xlsx
- __MACOSX/SourceData/._SourceData_traj.xlsx
- SourceData/SourceData_cycle.xlsx
- __MACOSX/SourceData/._SourceData_cycle.xlsx
