# Supplementary material for: A spectral method for assessing and combining multiple data visualizations
Source: Nat Commun. 2023 Feb 11;14:780. doi: 10.1038/s41467-023-36492-2 (PMC9922271; doi:10.1038/s41467-023-36492-2)
Supplement: Supplementary file 4 — Source Data [file 41467_2023_36492_MOESM4_ESM.zip › SourceData/SourceData_traj.xlsx]

## Sheet: traj_prep
Preprocessed single-cell RNA seq data with cell differentiation info used to generate results in Fig 5 and Supplement Fig 10, 11, 12, 14.
	ENSMUST00000020171.11	ENSMUST00000006046.4	ENSMUST00000099683.1	ENSMUST00000091436.6	ENSMUST00000085797.5	TCONS-00019951	TCONS-00059961	ENSMUST00000129642.7	ENSMUST00000037361.8	TCONS-00037044	ENSMUST00000167721.7	TCONS-00021864	TCONS-00072508	ENSMUST00000102074.1	TCONS-00059527	TCONS-00040171	ENSMUST00000137329.2	ENSMUST00000099270.4	ENSMUST00000068686.12	TCONS-00074542	TCONS-00037053	ENSMUST00000177835.1	TCONS-00004735	ENSMUST00000182089.1	ENSMUST00000099047.3	ENSMUST00000030317.13	TCONS-00013029	TCONS-00044293	TCONS-00000225	TCONS-00058897	TCONS-00037049	ENSMUST00000175365.1	TCONS-00020377	TCONS-00045891	TCONS-00008794	ENSMUST00000083360.1	ENSMUST00000083839.1	ENSMUST00000102024.1	TCONS-00045383	TCONS-00020376	TCONS-00000741	TCONS-00074997	ENSMUST00000179485.2	TCONS-00038640	TCONS-00050238	ENSMUST00000200155.1	TCONS-00075947	ENSMUST00000179798.1	ENSMUST00000180238.1
RamDA_mESC_00h_A04	-0.281836	2.15916	1.11092	-0.586563	2.28062	-0.231188	1.52035	-0.314687	0.845687	-0.650727	-0.46083	0.569259	-0.3238	-0.619362	2.17077	-0.31832	-0.432733	-0.446265	-0.415046	-0.634696	-0.674217	-0.451953	2.82968	-0.351161	-0.432043	-0.471516	-1.07675	-0.327312	1.79944	0.899514	-0.605817	-0.283195	-0.403417	-0.357927	-0.283516	-0.1701	-0.1701	-0.1701	-0.272662	-0.583636	-0.566113	-0.220084	0.431233	2.63844	-0.0166272	1.31861	-0.471411	-0.538191	-0.538191
RamDA_mESC_00h_A05	-0.529054	2.69679	-0.0777761	-0.586563	2.10996	5.27579	2.15166	-0.167397	0.824582	-0.650727	-0.46083	-0.340494	-0.3238	-0.619362	2.30716	-0.318324	-0.432733	-0.446265	-0.438586	-0.634696	-0.674217	-0.451953	1.20417	-0.120857	-0.432043	-0.512333	0.277133	-0.327312	0.57505	0.790618	-0.605817	-0.283195	-0.403417	1.69295	4.0798	-0.1701	-0.1701	-0.1701	-0.272662	-0.583636	-0.566113	-0.220084	0.757259	0.784522	0.610419	0.510389	-0.471411	-0.538191	-0.538191
RamDA_mESC_00h_A06	-0.0743647	2.27935	-0.847796	-0.582934	1.33875	-0.231188	1.48192	-0.314689	0.223726	-0.650727	1.04729	-1.06386	-0.318335	-0.619362	3.01421	4.09105	-0.432733	-0.446265	1.33043	-0.634696	-0.674217	-0.451953	1.35323	-0.2721	-0.432043	-0.512333	-1.07675	-0.327312	1.6211	0.428121	-0.605817	-0.283195	-0.403417	-0.357927	3.26214	-0.130221	-0.130221	-0.130221	-0.272662	-0.583636	-0.566113	4.57218	1.17248	-0.0721329	2.91382	1.39614	-0.471411	-0.538191	-0.538191
RamDA_mESC_00h_A07	-0.458372	2.2627	1.09011	-0.586563	4.79711	-0.231188	1.18079	-0.314689	2.95173	-0.347584	-0.28727	0.276841	-0.3238	-0.0505926	2.57903	2.35857	-0.432733	-0.446265	-0.429493	-0.634696	-0.559089	-0.451953	-0.36541	-0.349439	-0.432043	-0.470895	0.202413	0.417661	0.390219	-0.462425	-0.456562	-0.283195	-0.403417	-0.357927	-0.283516	-0.139837	-0.139837	-0.139837	-0.272662	-0.583636	-0.566113	-0.220084	-0.620008	-0.686917	2.16975	1.14487	-0.471411	-0.538191	-0.538191
RamDA_mESC_00h_A08	-0.485194	1.10988	-1.11777	-0.586563	0.495444	-0.231188	0.815752	-0.314689	0.251831	-0.650727	-0.46083	-0.0849409	-0.3238	-0.619362	0.960835	-0.318324	-0.432616	-0.446265	-0.417554	-0.634696	-0.674217	-0.451953	0.850087	0.403664	-0.432042	-0.512333	-0.0336878	-0.327312	1.97788	0.0970178	-0.605817	-0.283195	-0.403417	0.503748	3.59734	-0.14304	-0.14304	-0.14304	-0.272662	-0.558114	-0.566113	-0.220079	0.432415	0.916359	-0.557452	0.953646	-0.404143	-0.538191	-0.538191
RamDA_mESC_00h_A09	-0.529054	1.87759	1.72133	-0.586563	2.92895	-0.231188	2.14133	-0.314689	1.58783	-0.535044	-0.454812	2.00513	-0.3238	-0.619362	1.69725	-0.318324	-0.432733	-0.446265	0.176589	-0.634696	-0.54749	-0.451646	-0.363953	-0.288125	3.21074	-0.512333	-0.139321	-0.327312	1.95632	3.32061	-0.28444	-0.283195	-0.403417	-0.357927	-0.283516	-0.15523	-0.15523	-0.15523	-0.272662	-0.583636	-0.566113	-0.180794	-0.620008	2.16372	1.403	1.43246	-0.471411	-0.538191	-0.538191
RamDA_mESC_00h_A12	-0.475748	3.65919	-0.863392	-0.586563	0.868165	-0.229967	1.3675	-0.314264	0.544881	-0.650727	4.78651	0.644287	-0.3238	-0.619362	6.27717	0.468152	-0.432733	-0.446265	-0.139669	-0.634696	-0.674217	-0.451953	0.757686	-0.34019	2.28799	-0.378856	1.82978	-0.327309	0.64488	-0.462425	-0.605817	-0.283195	-0.403417	0.309063	3.91045	-0.156023	-0.156023	-0.156023	-0.272662	-0.583636	-0.566113	-0.220078	-0.620008	0.685273	-0.562483	1.10446	-0.471411	-0.538191	-0.538191
RamDA_mESC_00h_B01	-0.480101	2.03719	0.595347	-0.586563	1.36392	-0.231188	1.10421	-0.314689	0.278463	-0.446191	-0.46083	0.36461	-0.3238	-0.147009	2.21628	-0.318104	0.229539	-0.446265	-0.402154	-0.634696	-0.560282	-0.451953	-0.357816	-0.27391	-0.432043	-0.452271	1.49709	-0.327312	1.15252	-0.462425	-0.605817	-0.283195	-0.403417	-0.357927	-0.283516	-0.170097	-0.170097	-0.170097	-0.272662	-0.583636	0.619206	6.64671	-0.620008	0.689458	2.04031	0.940602	-0.471411	-0.0890769	-0.0890769
RamDA_mESC_00h_B02	-0.529054	0.663457	-0.826102	-0.572994	1.2467	-0.231188	0.78577	-0.314689	2.90014	-0.650727	-0.460789	0.986381	-0.3238	-0.619362	1.17037	-0.318324	-0.432733	-0.446265	-0.079871	-0.634696	-0.551379	-0.451953	1.4101	-0.325853	3.42113	-0.49061	1.91495	-0.327312	1.35091	-0.462425	-0.44657	-0.283195	-0.403417	-0.357927	-0.283516	-0.125319	-0.125319	-0.125319	-0.272662	-0.583636	-0.566113	-0.220084	-0.620008	0.903964	0.660323	1.53334	-0.471411	-0.538191	-0.538191
RamDA_mESC_00h_B03	-0.306299	0.616435	-0.671136	-0.586563	0.496194	-0.230557	1.90997	-0.314689	0.700124	-0.23793	-0.46083	1.20724	-0.3238	-0.619362	0.587799	-0.318324	0.16875	-0.428402	-0.119624	-0.634696	-0.328397	-0.451953	0.981906	-0.351161	3.9119	-0.491106	1.64851	-0.327312	1.80792	3.28224	-0.45014	-0.283195	-0.403417	2.17675	-0.283516	-0.15746	-0.15746	-0.15746	-0.272661	-0.583636	-0.566113	-0.220084	0.819972	2.17719	0.592426	1.18256	-0.471411	-0.538191	-0.538191
RamDA_mESC_00h_B04	-0.400808	2.22048	-0.977171	-0.586563	2.60792	-0.231188	2.01829	-0.314689	3.84464	-0.11195	-0.46083	-0.916389	-0.3238	0.360405	1.57024	-0.318324	1.96945	-0.446265	-0.486655	-0.634696	0.217921	0.199387	2.16444	-0.351161	-0.3157	-0.500201	1.50337	-0.327312	1.751	0.451523	0.345916	-0.283195	-0.403417	-0.357927	-0.283516	-0.170099	-0.170099	-0.170099	-0.272662	-0.583636	-0.045597	-0.220084	1.54776	0.696651	-0.562483	1.02937	-0.471411	-0.0382494	-0.0382494
RamDA_mESC_00h_B05	-0.515226	2.58718	-0.717419	-0.586563	2.7343	-0.231188	1.40963	-0.314689	2.64139	-0.650727	-0.46083	-0.343456	-0.3238	-0.619362	1.77497	-0.318324	1.27519	-0.446265	-0.104624	-0.634696	-0.674217	-0.451953	-0.365407	-0.351161	-0.432043	-0.512333	0.0785792	-0.327312	1.90357	-0.462425	-0.605817	-0.283195	-0.403417	-0.357927	-0.283516	-0.138308	-0.138308	-0.138308	-0.272662	-0.532788	-0.282701	-0.220084	-0.620008	-0.0917281	-0.562483	0.941338	-0.471411	-0.538191	-0.538191
RamDA_mESC_00h_B06	-0.493986	2.278	-1.1046	-0.586563	1.26852	0.602923	2.43224	-0.314689	-0.290086	-0.650727	-0.46083	-1.51238	-0.3238	-0.619362	1.54784	-0.318324	-0.432733	-0.446265	-0.300445	-0.634696	-0.674217	-0.451953	-0.36541	-0.351161	-0.432043	-0.47778	1.32665	-0.327312	1.50264	-0.462425	-0.605817	-0.283195	-0.403417	-0.357927	-0.283514	-0.143421	-0.143421	-0.143421	-0.272662	-0.583636	-0.566113	-0.220084	1.57039	-0.686914	-0.562483	1.07067	-0.471411	-0.538191	-0.538191
RamDA_mESC_00h_B07	-0.496588	1.43765	-1.0571	-0.586563	0.47177	-0.231188	1.78544	-0.314689	0.711361	-0.650727	-0.46083	-1.2344	-0.254179	-0.619362	1.06052	3.14799	-0.432733	-0.446265	-0.337538	-0.634696	-0.674217	-0.451953	-0.365409	-0.274317	0.0609183	-0.512333	0.301787	-0.327312	1.67141	1.27968	-0.605817	-0.283195	-0.403417	0.0740012	-0.283516	4.74216	4.74216	4.74216	-0.272662	-0.583636	-0.556529	-0.220084	3.2514	1.72864	0.0883815	1.60604	-0.471411	-0.538191	-0.538191
RamDA_mESC_00h_B08	-0.529054	1.78547	0.38519	-0.586563	0.265686	-0.231188	0.516069	-0.314689	0.669524	-0.548483	-0.46083	-0.0743728	-0.3238	-0.619362	0.233161	-0.318324	-0.381004	-0.446265	-0.472648	-0.634696	-0.562017	-0.451953	-0.358094	-0.137353	-0.432043	-0.0526873	0.0894031	-0.327312	1.9071	1.79624	-0.460358	-0.283195	-0.403417	-0.357927	-0.283516	-0.146884	-0.146884	-0.146884	-0.272662	-0.579346	-0.563151	-0.220084	1.95494	1.5496	-0.562483	1.00359	-0.471411	-0.538191	-0.538191
RamDA_mESC_00h_B09	-0.418506	1.81186	0.147449	-0.586563	1.89535	-0.231188	1.64811	-0.314689	0.268393	-0.0188814	-0.46083	0.739208	-0.3238	-0.619362	1.02705	-0.318324	-0.432733	-0.446265	-0.272177	-0.634696	-0.458394	-0.451824	-0.36541	-0.351161	1.59743	-0.482626	1.27138	1.22337	1.53099	2.56955	-0.605817	-0.283195	-0.403417	-0.357927	-0.283516	-0.1701	-0.1701	-0.1701	-0.272662	-0.562667	-0.566113	-0.220084	1.32445	1.5714	1.57976	1.69323	-0.471411	-0.30404	-0.30404
RamDA_mESC_00h_B10	-0.525535	2.58603	-0.96048	-0.586563	0.0976269	-0.231188	1.33472	-0.314689	2.69906	-0.650727	-0.46083	0.998559	2.35801	-0.619362	1.94401	-0.318324	-0.432728	-0.446265	-0.290263	-0.634696	-0.674217	-0.451953	1.9906	-0.351161	3.50116	-0.441227	1.05741	-0.327312	1.82103	-0.462341	-0.605817	-0.283195	-0.403417	-0.357927	-0.283516	-0.155542	-0.155542	-0.155542	-0.272662	-0.583636	-0.566113	-0.220084	-0.620008	-0.397274	-0.562483	1.67585	-0.471411	-0.538191	-0.538191
RamDA_mESC_00h_B11	-0.523955	3.12303	1.40153	-0.586563	2.23186	-0.231188	1.80392	2.95566	3.81386	-0.650727	2.89299	0.753404	-0.3238	-0.619362	3.11792	-0.318324	-0.428239	-0.446265	-0.486655	-0.634696	-0.560013	-0.451766	-0.36541	-0.351161	-0.432043	-0.512333	-0.360756	-0.327312	0.503672	-0.462425	-0.605817	-0.283195	-0.403417	-0.357927	-0.283516	-0.152587	-0.152587	-0.152587	-0.272662	-0.583636	-0.566113	-0.220084	1.30679	-0.262486	-0.562483	0.440787	-0.471411	-0.538191	-0.538191
RamDA_mESC_00h_B12	-0.496647	2.44935	-0.944839	-0.586563	-0.125037	5.9147	1.35187	-0.314689	-0.385679	-0.650727	2.69653	0.131534	6.00833	-0.619362	4.01236	-0.318324	-0.432733	-0.446265	-0.226796	-0.634696	-0.674217	-0.451953	-0.254825	-0.351161	0.539231	-0.491175	-1.07675	-0.327312	2.18018	-0.0974994	-0.605817	-0.283195	-0.0787997	4.33724	-0.283516	-0.133479	-0.133479	-0.133479	-0.272662	-0.574669	-0.566113	-0.220052	1.41936	2.02291	-0.556746	1.85124	-0.471411	-0.538191	-0.538191
RamDA_mESC_00h_C01	-0.496402	1.24502	-0.99643	-0.586563	1.74158	-0.231188	2.0214	-0.314689	0.083323	-0.650727	-0.46083	-1.45217	-0.323774	-0.619362	0.312243	-0.318324	-0.432733	-0.446265	-0.413141	-0.634696	-0.674217	-0.451953	-0.36541	-0.351161	-0.281115	-0.512333	0.108956	-0.327312	0.712118	1.70514	-0.605817	-0.283195	-0.403417	1.29641	-0.283516	-0.130884	-0.130884	-0.130884	-0.272662	-0.583636	-0.566113	-0.220084	-0.620008	0.357423	-0.562482	1.41082	-0.471411	-0.538191	-0.538191
RamDA_mESC_00h_C02	-0.338469	2.25116	0.178613	-0.586563	-0.302719	-0.231187	2.23227	0.63105	0.171761	-0.549126	-0.46083	-0.314429	-0.3238	-0.619362	1.82518	-0.318324	-0.432733	-0.446265	-0.263943	-0.634696	-0.352769	-0.285648	-0.36541	-0.351161	-0.432043	-0.492264	0.666847	-0.327312	0.803073	0.829291	-0.461523	-0.283195	-0.403417	1.14014	-0.283516	-0.163396	-0.163396	-0.163396	-0.272662	-0.583636	-0.566113	-0.217269	-0.620008	0.573161	-0.0229957	1.4953	-0.471411	-0.538191	-0.538191
RamDA_mESC_00h_C03	-0.310473	0.358474	-0.232387	-0.572737	-0.122365	3.26405	3.74575	-0.314689	-0.212961	-0.650727	-0.46083	1.19962	-0.3238	-0.619362	-0.445934	-0.318324	-0.432733	-0.446265	1.48294	-0.634696	-0.163149	0.178953	-0.36541	-0.351161	3.88251	-0.385199	0.306568	-0.327312	1.18659	4.50749	-0.605817	-0.283195	-0.403417	-0.357926	-0.283516	-0.143292	-0.143292	-0.143292	-0.272662	-0.583636	-0.566113	-0.220084	-0.620008	1.97918	-0.562483	0.759949	-0.471411	-0.361522	-0.361522
RamDA_mESC_00h_C04	-0.529054	2.01855	0.566409	-0.578916	1.20699	-0.231188	0.60786	-0.314689	1.76739	-0.323891	-0.46083	-0.0329277	-0.3238	-0.619362	1.29268	-0.318324	-0.432733	-0.446265	-0.35986	-0.634696	-0.549712	-0.451953	1.40974	-0.153441	-0.226638	-0.401082	0.071735	-0.327312	-0.689229	-0.462425	-0.289956	2.14728	0.0742884	-0.357927	-0.283516	-0.152031	-0.152031	-0.152031	-0.272662	-0.583636	-0.566113	2.98965	2.03339	-0.650338	-0.118735	0.859524	-0.471411	-0.538191	-0.538191
RamDA_mESC_00h_C05	-0.516564	1.74289	0.293949	-0.586563	0.419243	-0.231188	1.13352	-0.314689	0.483842	-0.650727	-0.46083	0.00424875	-0.3238	-0.619362	0.932668	1.59222	-0.432733	-0.446265	-0.132366	-0.634696	-0.674217	-0.451953	-0.364579	-0.3336	-0.432043	-0.376028	-0.709352	-0.327312	1.0897	1.42443	-0.605817	7.30006	-0.403417	-0.357927	-0.044699	-0.134392	-0.134392	-0.134392	-0.272662	-0.583636	-0.566111	-0.220084	0.218527	1.38593	-0.562483	0.892857	-0.471411	-0.538191	-0.538191
RamDA_mESC_00h_C06	-0.352832	2.56685	-0.161148	-0.586563	-0.102687	-0.231188	1.78816	-0.314689	-0.397191	-0.650727	-0.46083	0.0219094	-0.3238	-0.619362	1.64329	-0.318324	1.75018	-0.356086	-0.423097	-0.634696	-0.674217	-0.451953	-0.276472	0.232023	-0.0155604	-0.109597	0.600227	-0.327312	1.83405	-0.462425	-0.605817	-0.283195	-0.403417	2.39183	-0.283516	-0.135222	-0.135222	-0.135222	-0.272662	-0.583636	-0.197117	-0.220084	3.18874	1.32928	-0.562483	1.85681	-0.471411	-0.538191	-0.538191
RamDA_mESC_00h_C07	-0.484781	1.57951	-1.06485	-0.586563	1.29945	-0.231188	1.49061	-0.314689	-0.217201	-0.650727	-0.46083	-0.917889	-0.321867	-0.619362	1.23142	-0.318324	-0.432733	-0.446265	-0.403911	-0.634696	-0.674217	-0.451953	-0.365405	-0.351161	-0.291833	-0.479556	1.16137	-0.327312	2.27559	-0.462425	-0.605817	-0.283195	-0.403417	2.46139	-0.283516	-0.145214	-0.145214	-0.145214	-0.272662	-0.583636	0.921756	-0.220084	0.509483	0.550531	-0.562224	1.64371	-0.471411	-0.538191	-0.538191
RamDA_mESC_00h_C08	-0.503277	2.05777	-0.670635	-0.586563	2.88746	-0.231188	0.990803	-0.314689	3.55167	-0.650727	-0.46083	-0.659705	-0.3238	-0.619362	2.10109	-0.318324	-0.179042	-0.446265	-0.283425	-0.634696	-0.674217	-0.451953	4.87121	0.073321	-0.432016	-0.50289	0.488744	-0.327312	2.45674	0.634297	-0.605817	5.91078	-0.403417	-0.340343	-0.283516	-0.170099	-0.170099	-0.170099	-0.272662	-0.583636	-0.566113	-0.220084	1.43365	2.17788	-0.562483	1.06109	-0.471411	-0.538191	-0.538191
RamDA_mESC_00h_C09	-0.441235	1.27178	-1.15396	-0.586563	0.483764	-0.231188	2.20738	-0.314689	0.608361	-0.650727	-0.46083	-0.991375	-0.3238	-0.619362	0.228109	-0.318324	-0.432733	-0.446265	-0.452434	-0.634696	-0.674217	-0.451953	0.861319	-0.0261022	-0.290554	-0.20031	1.68535	-0.327312	-0.0542791	-0.462425	-0.605817	-0.283195	-0.403417	-0.357927	-0.283516	-0.159042	-0.159042	-0.159042	6.15502	-0.583636	-0.557886	-0.220084	-0.620008	0.84881	-0.562483	1.65679	-0.471411	-0.538191	-0.538191
RamDA_mESC_00h_C10	-0.26991	1.17546	0.920516	-0.586563	2.07391	-0.231188	1.83924	-0.314689	-0.265239	-0.650727	-0.315571	0.75095	-0.3238	-0.619362	0.890095	2.1656	-0.432733	-0.446265	0.303871	-0.634696	-0.674217	-0.451953	-0.36541	-0.351161	-0.432043	-0.512333	1.67473	-0.327312	0.613946	-0.462425	-0.605817	-0.283195	-0.403417	3.92539	-0.283516	-0.1701	-0.1701	-0.1701	-0.272662	-0.583636	-0.566113	-0.220084	-0.620008	0.380291	0.56071	1.09188	-0.471411	-0.538191	-0.538191
RamDA_mESC_00h_C11	-0.170377	2.26579	0.806622	-0.586563	2.79884	-0.231188	1.41225	-0.314689	1.39976	-0.254914	2.15672	0.760862	-0.3238	0.114116	2.43092	-0.318324	-0.432585	-0.446265	-0.165098	-0.634696	0.305089	-0.451953	1.0746	-0.193033	0.914853	-0.512333	1.37535	-0.327312	2.22683	2.73531	-0.176462	0.578233	-0.403417	-0.357927	-0.283516	-0.1701	-0.1701	-0.1701	-0.272662	-0.583636	-0.566113	-0.220084	1.56319	2.1323	-0.562461	1.24409	-0.471411	-0.176273	-0.176273
RamDA_mESC_00h_D01	-0.125778	1.64351	1.05858	-0.582078	-0.349859	-0.231188	2.16898	-0.314689	-0.152102	-0.650727	-0.46083	0.8674	-0.3238	-0.619362	2.27787	-0.318324	-0.432733	-0.442711	0.11905	-0.634696	-0.674217	-0.451953	-0.343142	-0.351161	-0.432043	-0.429921	0.896902	2.93708	0.605948	-0.298789	-0.605817	-0.283195	-0.403417	-0.027379	-0.283516	-0.1701	-0.1701	-0.1701	-0.272662	-0.574837	-0.566113	-0.220084	1.22408	0.447106	-0.562483	1.25384	-0.471411	-0.538191	-0.538191
RamDA_mESC_00h_D02	-0.410873	1.99784	1.18702	-0.586563	1.2682	-0.231188	1.33511	-0.314689	0.521534	-0.546487	-0.460642	0.730333	-0.3238	-0.0548623	2.30909	-0.312164	-0.432733	-0.411118	-0.472395	-0.634696	-0.450309	-0.451953	-0.365401	-0.351161	-0.432043	-0.430556	0.88504	-0.327312	0.513767	-0.462425	-0.457776	-0.283195	-0.403417	-0.357927	-0.283516	-0.124738	-0.124738	-0.124738	-0.272659	-0.583636	-0.566113	-0.220084	-0.620008	0.451513	1.87168	1.67715	-0.471411	-0.538191	-0.538191
RamDA_mESC_00h_D03	-0.520955	3.0959	1.53135	-0.586563	2.53115	-0.231188	1.51307	-0.314689	4.70872	-0.650727	-0.46083	0.914018	-0.3238	-0.619362	1.57229	4.15525	-0.432733	-0.426874	-0.486655	-0.634696	-0.674217	-0.451953	-0.365264	-0.351161	-0.167671	-0.413424	0.510338	-0.327312	2.36662	1.8038	-0.605817	-0.283195	-0.403417	-0.357927	-0.283516	-0.147639	-0.147639	-0.147639	-0.272662	-0.583636	-0.566113	-0.220084	2.77497	2.31475	-0.562483	1.47244	-0.471411	-0.538191	-0.538191
RamDA_mESC_00h_D04	0.100297	0.690426	-0.177904	-0.586563	0.316962	-0.231188	1.8946	-0.314689	0.385714	-0.650727	-0.46083	0.365003	-0.3238	-0.619362	0.470243	-0.318324	-0.432733	-0.446265	0.126309	-0.634696	-0.674217	-0.451953	3.9242	-0.351161	-0.432043	-0.456649	-0.437657	-0.327312	1.53467	1.49823	-0.605817	-0.283195	-0.403417	-0.354366	-0.283516	-0.170092	-0.170092	-0.170092	-0.272662	-0.583636	0.506727	-0.220084	0.384213	0.72564	-0.562479	1.05387	-0.471411	-0.538191	-0.538191
RamDA_mESC_00h_D05	-0.525274	1.72752	-0.817963	-0.586563	3.19429	-0.231188	1.39822	-0.314689	1.14422	-0.233081	-0.46083	0.0246232	-0.3238	0.152378	0.602795	2.01209	0.426651	-0.446265	0.906482	-0.634696	-0.0132288	-0.451953	-0.17095	-0.351161	1.7223	-0.512333	1.98896	-0.327312	0.73938	1.09061	-0.605817	-0.283195	-0.403417	-0.354974	-0.283516	-0.162818	-0.162818	-0.162818	-0.272662	-0.583636	-0.566113	-0.220084	-0.620008	-0.686917	0.97458	1.32358	-0.471411	-0.538191	-0.538191
RamDA_mESC_00h_D06	-0.445364	2.97247	0.955287	-0.586563	3.82038	1.20753	3.2478	-0.314689	4.62384	-0.225793	-0.46083	0.709571	-0.3238	0.165101	0.779171	-0.318324	-0.432688	-0.446265	-0.305224	-0.634696	-0.318036	-0.0864253	-0.365403	-0.351161	-0.18163	-0.501131	0.232511	2.34109	1.85698	1.48853	-0.605817	-0.283195	-0.403417	-0.357927	-0.283516	-0.160255	-0.160255	-0.160255	-0.272662	-0.564697	-0.566112	1.48988	-0.620008	1.45101	-0.562483	1.61941	-0.471411	-0.242893	-0.242893
RamDA_mESC_00h_D07	-0.529054	0.965464	-0.459214	-0.526622	0.736506	-0.231184	2.06145	-0.314689	1.64567	-0.650727	-0.46083	0.303011	-0.3238	-0.619362	1.39653	1.01176	-0.432733	-0.446265	-0.29052	-0.634696	-0.674217	-0.451691	-0.36541	-0.183881	1.79315	-0.430684	1.30154	3.34046	0.372721	-0.462425	-0.466271	-0.273386	-0.403417	0.91208	-0.283516	-0.1701	-0.1701	-0.1701	-0.272662	-0.583636	-0.566113	-0.220084	-0.620008	0.742758	-0.562483	1.08996	-0.471411	-0.538191	-0.538191
RamDA_mESC_00h_D08	-0.230877	4.18641	-0.963783	-0.586563	-0.176169	-0.231188	2.09767	-0.3145	-0.279877	-0.360677	-0.460676	-0.954462	-0.3238	-0.244235	2.60526	-0.318324	0.309269	-0.446265	-0.260451	-0.634696	-0.2581	-0.451953	-0.365409	-0.351161	0.0702008	-0.397261	0.248279	-0.327312	2.23797	3.05473	-0.32613	-0.283195	-0.403417	4.27533	-0.283085	-0.161165	-0.161165	-0.161165	1.75788	-0.583636	-0.566113	-0.220084	2.21374	1.45864	-0.562483	1.41309	-0.471411	-0.538191	-0.538191
RamDA_mESC_00h_D09	0.430274	3.52251	-1.07611	-0.586563	2.24226	-0.231188	3.02349	-0.314689	1.63573	-0.650727	-0.46083	-1.48566	-0.3238	-0.619362	-0.480458	-0.318324	-0.432733	-0.323963	-0.336705	-0.634696	-0.674217	-0.451953	-0.36541	-0.351161	-0.432043	-0.512333	1.98756	-0.327312	0.0603136	1.80349	-0.605817	-0.283195	-0.403417	-0.357927	-0.283516	-0.167496	-0.167496	-0.167496	-0.272662	-0.583636	1.63712	-0.220084	-0.620008	1.16706	-0.562483	1.59073	-0.471411	-0.538191	-0.538191
RamDA_mESC_00h_D10	-0.480535	2.30362	-1.00428	-0.586563	2.96077	-0.231188	1.18592	-0.314687	1.61664	0.0490297	-0.46083	-1.51591	-0.3238	0.389953	2.54653	-0.318324	-0.432733	-0.446265	-0.398355	-0.634696	-0.353267	0.0990051	2.04743	-0.351161	-0.432043	-0.452519	-0.672374	2.57469	-0.203914	0.393614	-0.461754	-0.283195	-0.403417	-0.357927	-0.283516	-0.156917	-0.156917	-0.156917	-0.272662	-0.579388	-0.523852	-0.220084	0.462132	-0.686917	-0.562483	1.27144	-0.471411	-0.538191	-0.538191
RamDA_mESC_00h_D11	-0.512412	1.40091	-1.12536	-0.586563	0.547667	-0.231188	2.32457	-0.314689	-0.198663	2.11164	0.795259	-0.762214	-0.3238	3.39901	0.87856	-0.318324	-0.421117	-0.446265	-0.419811	-0.634696	2.65236	1.98137	-0.36541	-0.351161	-0.0975371	-0.413531	-0.127536	-0.327312	0.280388	-0.462425	2.6376	-0.283195	-0.403417	-0.357927	-0.283516	-0.1701	-0.1701	-0.1701	-0.272662	-0.583636	0.726088	-0.220084	0.363118	-0.487222	-0.562483	0.625617	-0.471411	3.0145	3.0145
RamDA_mESC_00h_D12	-0.341958	0.0503627	1.31255	-0.586563	4.20358	-0.231188	2.51736	-0.314689	6.58841	-0.650727	-0.46083	0.673396	1.27656	-0.619362	0.47485	2.60673	-0.432733	-0.446265	-0.486655	-0.634696	-0.674217	-0.451953	-0.36541	-0.351161	-0.432043	-0.512333	0.877405	-0.327312	0.709361	-0.462425	-0.605817	-0.283195	-0.403417	-0.357927	-0.283516	-0.143229	-0.143229	-0.143229	1.58533	-0.583636	-0.566113	-0.220084	-0.120036	-0.686917	-0.562482	1.20402	-0.471411	-0.538191	-0.538191
RamDA_mESC_00h_E01	-0.403349	0.643498	-0.0684346	-0.586563	0.44313	-0.231188	2.04971	-0.314689	-0.386561	-0.650727	-0.46083	-0.0247994	-0.3238	-0.411398	0.46667	-0.318324	-0.432733	-0.446265	-0.486655	-0.634696	-0.556152	-0.451953	-0.36541	-0.118378	-0.432043	-0.512333	1.18919	-0.327312	-0.499857	-0.462425	-0.305962	-0.283195	-0.403417	-0.357927	-0.283516	-0.146644	-0.146644	-0.146644	-0.272662	-0.583636	0.000442313	-0.220084	1.60578	-0.686917	-0.562483	1.73829	-0.471411	-0.538191	-0.538191
RamDA_mESC_00h_E02	-0.488627	0.0342613	0.688263	-0.586563	-0.414633	-0.231188	1.79514	-0.314689	-0.375152	-0.650727	-0.46083	0.161239	-0.3238	-0.619362	0.343821	-0.318324	-0.432708	-0.446265	-0.448547	-0.634696	-0.674217	-0.451953	-0.36541	-0.322181	-0.432043	-0.466726	2.08154	-0.327312	-0.00288711	-0.462425	-0.605817	-0.283195	-0.403417	-0.357927	-0.283516	-0.147682	-0.147682	-0.147682	-0.272662	-0.583636	-0.227403	-0.220084	-0.620008	-0.686917	-0.562483	1.29658	-0.471411	-0.538191	-0.538191
RamDA_mESC_00h_E03	-0.349046	0.762549	-0.216263	-0.586563	-0.0323787	-0.231188	2.12375	-0.305925	-0.369374	-0.368118	-0.194045	1.1416	-0.3238	-0.619362	0.744893	-0.318324	-0.432733	-0.325821	-0.486655	-0.634696	-0.567329	-0.451787	-0.347652	-0.0354417	4.61005	-0.512333	-0.423869	-0.327312	2.09644	1.53459	-0.467243	-0.283195	-0.403417	-0.357927	-0.283516	-0.144209	-0.144209	-0.144209	-0.272662	-0.583636	-0.566107	-0.220084	-0.620008	2.11149	-0.562483	1.48342	-0.471411	-0.0938633	-0.0938633
RamDA_mESC_00h_E04	-0.286225	1.40373	-0.764247	-0.586563	1.90584	0.210795	2.73678	-0.314689	5.13461	-0.650727	-0.313628	0.108825	-0.3238	-0.619362	1.22749	1.47965	-0.432733	-0.446265	-0.373736	-0.634696	-0.674217	-0.451953	-0.36541	-0.351161	0.726925	-0.506323	1.83552	-0.327312	2.18839	0.47495	-0.605817	-0.283195	-0.403417	3.76716	1.80369	-0.147055	-0.147055	-0.147055	-0.272662	-0.583636	-0.565292	-0.220084	1.03537	2.00888	1.81379	1.18466	-0.471411	-0.538191	-0.538191
RamDA_mESC_00h_E05	-0.529054	2.61755	-0.999367	-0.586563	3.75024	-0.231188	1.67442	-0.314689	4.8606	-0.650727	-0.46083	-0.468879	-0.3238	-0.619362	1.45866	-0.318324	-0.432715	-0.446265	-0.201602	-0.634696	-0.674217	-0.451953	-0.36541	-0.15558	0.118746	-0.374585	3.54741	3.48023	0.695964	-0.462425	-0.605817	-0.283195	-0.403417	-0.357927	-0.283516	3.7507	3.7507	3.7507	1.95358	-0.583636	-0.179794	-0.220084	-0.620008	0.751435	-0.562483	1.80132	-0.471411	-0.538191	-0.538191
RamDA_mESC_00h_E06	-0.438188	2.91306	0.331372	-0.586563	3.78464	-0.231188	0.636316	-0.314689	2.96089	-0.324321	1.56052	0.324751	-0.3238	-0.197782	1.40658	-0.318324	-0.395159	-0.446265	-0.312017	-0.634696	-0.206935	1.43871	1.08025	-0.351161	-0.202239	-0.461202	2.7117	-0.327312	-0.129339	-0.462425	-0.605817	-0.283195	-0.403417	-0.357927	-0.0383767	-0.1701	-0.1701	-0.1701	5.36509	-0.578872	4.72079	-0.220084	1.55641	0.156708	0.617377	1.48849	-0.471411	-0.14702	-0.14702
RamDA_mESC_00h_E07	-0.439754	0.0487198	-1.0597	-0.557577	0.41928	-0.231188	1.71277	-0.314689	0.759863	-0.650727	-0.46083	-0.205126	-0.3238	-0.619362	0.458753	-0.318324	0.116713	-0.446265	0.136857	-0.634696	-0.371926	-0.451953	2.03475	-0.351161	0.568894	-0.502917	2.33406	-0.327312	2.31938	1.86256	-0.214073	-0.283195	-0.403417	3.80342	5.31182	-0.157474	-0.157474	-0.157474	-0.272662	-0.567712	-0.566112	-0.220084	-0.620008	2.01742	-0.113898	0.984105	-0.471411	-0.538191	-0.538191
RamDA_mESC_00h_E08	0.172632	0.526609	-1.03408	-0.586563	2.88252	-0.231188	2.05507	-0.314689	1.39648	-0.650727	-0.457489	0.455412	2.22985	-0.619362	0.667061	-0.318324	-0.432733	-0.446265	-0.101766	-0.634696	0.230024	1.49702	-0.36541	-0.272877	1.58242	-0.449776	-0.537528	3.73311	0.984636	1.64261	-0.455233	-0.283195	-0.403417	-0.357927	-0.283516	6.29001	6.29001	6.29001	-0.272662	-0.583636	-0.566113	-0.220084	-0.620008	1.39617	-0.562483	1.31051	-0.471411	-0.538191	-0.538191
RamDA_mESC_00h_E09	-0.529054	0.48127	-0.689742	-0.586563	-0.0630896	0.927429	1.21008	-0.314689	-0.115105	-0.650727	-0.460829	0.483572	-0.3238	-0.619362	0.435292	-0.318324	-0.432733	-0.446265	-0.456163	-0.634696	-0.674217	-0.451953	2.45902	-0.351161	1.76634	-0.512333	0.718312	-0.327312	1.79342	3.96445	-0.605817	-0.283195	-0.403417	-0.357927	4.95392	-0.160226	-0.160226	-0.160226	-0.272662	-0.583636	-0.566113	-0.220084	2.64036	2.35561	-0.56158	1.3959	-0.471411	-0.538191	-0.538191
RamDA_mESC_00h_E10	-0.371441	1.06396	-0.692387	-0.57967	0.769841	4.6122	1.12075	-0.314689	0.20127	-0.29559	-0.46083	0.817654	-0.3238	-0.268786	0.443913	-0.318324	-0.432717	-0.446265	0.368341	-0.634696	-0.674217	-0.451953	2.93787	0.0601478	1.96361	-0.464355	2.04441	3.26721	1.53044	3.95645	-0.101739	-0.283195	-0.403417	-0.357927	4.10251	-0.159905	-0.159905	-0.159905	-0.272662	-0.56802	-0.566113	-0.220084	2.11962	1.89024	-0.562483	1.52619	-0.471411	-0.427794	-0.427794
RamDA_mESC_00h_E11	-0.393553	1.3634	-1.06252	-0.568746	1.07856	-0.231188	1.11306	-0.314689	2.39346	0.0126964	-0.46083	-1.22346	-0.3238	-0.29217	0.498495	-0.318324	-0.432733	-0.446265	-0.00774713	-0.634696	-0.31098	-0.451953	-0.36541	-0.120866	-0.408321	-0.444185	2.7471	-0.327312	1.61788	2.02331	-0.135151	-0.283195	-0.403417	-0.352089	-0.283516	-0.170087	-0.170087	-0.170087	-0.272662	-0.583636	0.54593	-0.220084	0.87758	1.73976	-0.562483	1.45363	-0.471411	-0.385031	-0.385031
RamDA_mESC_00h_E12	-0.134213	0.846941	1.39126	-0.586563	1.05514	-0.231188	1.01537	-0.314689	2.12109	-0.650727	-0.0353955	0.97273	5.43457	-0.619362	1.38567	1.05129	-0.432733	-0.446265	-0.473739	-0.634696	-0.674217	-0.451953	-0.364377	0.497313	-0.432043	-0.246659	0.469575	-0.327312	2.08138	-0.462425	-0.605817	-0.283195	-0.403417	-0.357927	-0.283516	-0.113871	-0.113871	-0.113871	-0.272662	-0.540373	-0.566113	-0.220084	1.63389	1.20234	0.766558	1.71689	-0.471411	-0.538191	-0.538191
RamDA_mESC_00h_F01	-0.529054	1.78505	-1.06101	-0.586563	1.87047	-0.231188	2.36352	-0.253321	2.11774	-0.650727	-0.46083	-1.35986	2.90217	-0.619362	0.744273	-0.318324	-0.432733	-0.446265	-0.334393	-0.634696	-0.674217	-0.451953	-0.364503	-0.351161	-0.409284	-0.454482	0.066866	-0.327312	-0.709101	-0.462425	-0.605817	-0.283195	-0.403417	1.63886	-0.283516	-0.166992	-0.166992	-0.166992	-0.272662	-0.573785	1.35901	-0.220068	-0.620008	-0.686917	1.30347	1.86965	-0.471411	-0.538191	-0.538191
RamDA_mESC_00h_F02	-0.478206	0.924196	0.0879629	-0.586563	3.60341	-0.231188	1.87888	-0.313279	2.85568	-0.183421	1.01535	0.260465	-0.3238	-0.378633	0.499667	-0.318324	-0.432677	-0.446265	-0.401623	-0.634696	0.0623627	0.676266	-0.365409	-0.351161	-0.432043	-0.447894	1.79284	-0.327312	0.648144	-0.462425	-0.258943	-0.283195	-0.403417	-0.357927	-0.283516	-0.168606	-0.168606	-0.168606	-0.272662	-0.583636	-0.566113	-0.220084	3.54128	0.268871	0.996015	1.46006	-0.471411	-0.538191	-0.538191
RamDA_mESC_00h_F03	-0.508878	1.21645	-0.982177	-0.586563	0.155757	-0.231188	1.1543	-0.314689	3.12494	-0.650727	-0.46083	0.123918	2.16628	-0.619362	1.77919	-0.318324	-0.432656	-0.446265	-0.250288	-0.634696	-0.565503	-0.451953	-0.36541	-0.351161	1.04952	-0.287952	0.548929	-0.327312	1.88869	-0.462425	-0.605817	-0.283195	-0.403417	4.86878	-0.283516	-0.148672	-0.148672	-0.148672	-0.272662	-0.583636	-0.566113	-0.220084	-0.620008	1.88905	-0.562483	1.33263	-0.471411	-0.538191	-0.538191
RamDA_mESC_00h_F04	-0.438431	2.29721	-1.19545	-0.586563	1.69802	-0.231188	1.83175	-0.314689	2.04639	-0.650727	-0.46083	-1.42756	-0.3238	-0.619362	1.02391	2.09388	-0.432733	-0.446265	-0.199451	-0.634696	-0.674217	-0.451953	3.21136	-0.271585	0.00327867	-0.481535	1.77916	-0.327312	0.0480871	-0.462425	-0.605817	-0.283195	-0.403417	-0.357927	-0.283516	-0.143475	-0.143475	-0.143475	-0.272662	-0.583636	1.74953	-0.220084	1.16422	-0.324033	-0.562483	1.60404	-0.471411	-0.538191	-0.538191
RamDA_mESC_00h_F05	-0.413228	1.23367	-0.956636	-0.586563	1.70484	-0.231188	1.96273	4.92446	1.07642	-0.650727	-0.46083	-0.198783	-0.316184	-0.619362	1.86745	-0.148756	0.771497	-0.446265	-0.466822	-0.634696	-0.674217	-0.451953	2.0034	-0.351161	0.100651	-0.485216	1.32528	1.48907	0.880172	0.0464333	-0.605817	-0.283195	-0.403417	-0.357927	-0.283516	-0.132354	-0.132354	-0.132354	-0.272662	-0.583636	-0.56564	-0.220084	0.791051	1.69349	-0.25513	1.29164	-0.471411	-0.538191	-0.538191
RamDA_mESC_00h_F06	-0.49962	1.61303	-1.18627	-0.586563	0.197466	-0.231188	1.05235	-0.314689	-0.263424	-0.284045	-0.46083	-0.852368	-0.3238	-0.432418	1.26867	-0.318324	-0.432732	-0.446265	-0.274234	-0.634696	-0.568262	1.03577	-0.36541	-0.351161	0.083105	-0.483733	0.386562	-0.327312	0.349503	1.05835	0.149031	-0.283195	-0.403417	-0.357927	-0.283516	-0.170096	-0.170096	-0.170096	-0.272662	-0.575547	-0.566113	-0.220084	-0.620008	1.13364	-0.562483	1.2233	-0.471411	-0.203837	-0.203837
RamDA_mESC_00h_F07	-0.529054	1.42461	0.801028	-0.586563	1.67044	-0.231188	1.36974	-0.314689	1.48016	-0.650727	-0.46083	0.453301	-0.3238	-0.619362	1.26197	-0.318324	1.05039	-0.446265	-0.339418	-0.634696	-0.674217	-0.451953	-0.36541	-0.351161	-0.432043	-0.512333	0.539168	-0.327312	-0.239062	-0.462425	-0.605817	-0.283195	-0.403417	3.27585	-0.283516	-0.1701	-0.1701	-0.1701	-0.272662	-0.550434	0.607496	-0.220084	0.308018	0.283048	0.110053	0.994846	-0.471411	-0.538191	-0.538191
RamDA_mESC_00h_F08	-0.478333	2.03469	-0.816165	-0.586563	2.56872	-0.231188	1.55145	2.06331	1.73787	-0.650727	-0.460736	-1.36636	-0.3238	-0.619362	2.29698	-0.171637	0.374631	-0.429335	-0.16717	-0.634696	-0.674217	-0.451953	3.83321	-0.130911	-0.432043	-0.512333	0.511458	-0.327312	0.85336	0.754352	-0.605817	1.4883	-0.403417	-0.357927	-0.283516	-0.170099	-0.170099	-0.170099	-0.272662	-0.566868	-0.566113	-0.220084	1.77724	1.45572	-0.562483	0.822793	-0.471411	-0.538191	-0.538191
RamDA_mESC_00h_F09	-0.293359	1.66744	0.36962	-0.586563	-0.2738	1.33459	1.70723	2.69697	-0.216967	-0.650727	1.64359	0.00313373	-0.3238	-0.619362	2.17893	-0.318324	-0.432716	-0.446265	-0.275084	-0.634696	-0.674217	-0.451953	0.446371	-0.351161	-0.362823	-0.491366	0.602017	-0.327312	1.19854	1.74228	-0.605817	1.79881	-0.323164	-0.357927	6.59123	-0.1701	-0.1701	-0.1701	-0.272662	-0.583636	-0.566113	-0.219855	-0.620008	0.681832	3.46651	0.607559	-0.471411	-0.538191	-0.538191
RamDA_mESC_00h_F10	-0.208639	1.57524	2.35827	-0.5805	3.12205	-0.231188	2.33617	-0.314689	0.425061	-0.650727	-0.460206	2.22896	-0.3238	-0.619362	1.18759	-0.318324	-0.420033	-0.446265	-0.116048	-0.634696	-0.674217	-0.451953	-0.36541	-0.351161	-0.432043	-0.494131	0.441991	-0.327312	1.6615	1.67364	-0.605817	-0.283195	-0.403417	-0.357927	-0.283516	-0.1517	-0.1517	-0.1517	-0.272662	-0.583636	-0.566113	-0.220084	0.390224	1.01571	-0.562483	0.789515	-0.471411	-0.538191	-0.538191
RamDA_mESC_00h_F11	-0.30628	2.54057	0.757602	-0.586563	3.26253	-0.231188	1.55934	-0.314689	2.12415	-0.547612	-0.46083	0.118223	-0.3238	-0.619362	2.82789	-0.318324	-0.432733	-0.446265	-0.112001	-0.634696	-0.348158	-0.451953	-0.36541	-0.0914681	-0.432043	-0.485761	0.364865	-0.327312	1.3709	-0.200975	-0.459373	-0.283195	-0.403417	2.93527	-0.283516	-0.15344	-0.15344	-0.15344	-0.272662	-0.536414	0.0126797	-0.220084	-0.620008	1.43449	-0.562483	1.13749	-0.471411	-0.538191	-0.538191
RamDA_mESC_00h_F12	-0.118895	-0.300665	-1.08161	-0.586563	0.850658	6.14279	2.40408	0.113602	-0.319411	1.51606	-0.46083	-0.96585	-0.3238	0.735303	-0.115611	-0.200701	-0.432428	-0.446265	0.0496347	-0.634696	0.743888	-0.451953	0.155774	-0.298391	0.00481846	-0.505666	-0.939824	-0.327312	1.36718	2.96622	0.537709	-0.283195	-0.403417	-0.357927	-0.283516	-0.1701	-0.1701	-0.1701	-0.272662	-0.583636	-0.566113	-0.220084	-0.620008	0.45054	3.19104	1.04305	-0.471411	1.46127	1.46127
RamDA_mESC_00h_G01	-0.477687	2.41972	-1.20366	-0.573273	1.94426	-0.231188	1.89001	-0.314689	0.856755	-0.239873	-0.46083	-1.55193	-0.08566	-0.40894	2.75126	-0.318324	-0.432685	-0.428493	-0.383447	-0.634696	0.0715046	-0.451953	-0.36541	-0.252185	-0.432043	-0.501532	-0.762433	-0.327312	-0.609132	-0.14148	-0.0227231	-0.283195	-0.403417	-0.357927	-0.283516	-0.154209	-0.154209	-0.154209	-0.272662	-0.583636	-0.566113	0.270506	-0.620008	-0.686917	-0.562483	1.99584	-0.471411	-0.3462	-0.3462
RamDA_mESC_00h_G02	-0.383876	1.01792	-0.590108	-0.586563	-0.387697	-0.231188	1.79628	-0.314624	-0.376411	-0.535854	1.72871	0.786704	-0.297754	-0.00210396	1.91994	-0.274624	-0.261688	-0.407467	-0.213673	-0.634696	-0.674217	0.0956133	-0.36541	-0.351161	2.96401	-0.475294	-0.206922	-0.327312	1.36865	0.388914	-0.605817	-0.283195	-0.403417	0.786785	4.68426	-0.1701	-0.1701	-0.1701	-0.272662	-0.583636	0.27425	-0.220084	-0.620008	0.607257	-0.562483	0.895368	-0.471411	-0.335984	-0.335984
RamDA_mESC_00h_G03	-0.3901	1.6765	-0.173441	-0.586563	1.05763	-0.231188	1.38504	-0.314689	-0.174127	-0.230959	-0.46083	-0.715642	-0.3238	0.247079	1.08684	-0.318324	-0.432733	-0.446265	-0.0880625	-0.634696	-0.214371	-0.451953	4.37261	-0.351161	-0.432043	-0.512333	-0.488976	-0.327312	1.6586	-0.462425	-0.149997	-0.283195	-0.403417	-0.357927	0.141902	-0.157881	-0.157881	-0.157881	1.91647	-0.583636	1.19093	-0.220084	-0.620008	-0.157355	-0.562483	0.245988	-0.471411	0.10687	0.10687
RamDA_mESC_00h_G04	-0.375111	0.542388	-1.06444	-0.586563	-0.434103	7.81268	1.28517	-0.314689	-0.0346312	-0.650727	-0.148877	-0.283807	4.36387	-0.619362	0.836286	-0.318319	-0.432733	-0.446265	-0.346569	-0.634696	-0.674217	-0.451953	4.77561	-0.147293	0.202539	-0.456372	0.272894	-0.327312	3.09781	2.06867	-0.605817	-0.283195	-0.403417	-0.208824	6.65221	-0.170071	-0.170071	-0.170071	-0.272662	-0.583636	-0.442282	9.23685	-0.620008	2.7057	2.11044	1.35143	-0.471411	-0.538191	-0.538191
RamDA_mESC_00h_G05	-0.0286758	1.20452	-1.13291	-0.586563	1.57689	-0.231188	1.61717	-0.314689	1.34743	-0.249257	-0.46083	-1.47657	-0.3238	-0.619362	1.23609	-0.318324	-0.432733	-0.446265	-0.348549	-0.634696	-0.445689	-0.451694	-0.365147	-0.317944	-0.432043	-0.512333	1.50083	-0.327312	1.72842	-0.462425	-0.605817	-0.283195	-0.403417	3.17063	-0.265741	-0.1701	-0.1701	-0.1701	-0.272662	-0.583636	-0.566113	-0.220084	-0.620008	0.326852	0.206103	1.46123	-0.471411	-0.538191	-0.538191
RamDA_mESC_00h_G06	-0.313239	3.1629	-0.711908	-0.586563	4.4549	-0.231188	2.14849	-0.314689	0.0788031	-0.650727	-0.458347	-1.34845	-0.304446	-0.619362	4.06747	-0.318323	-0.432733	-0.446265	-0.381203	-0.634696	-0.674217	-0.451953	-0.354376	-0.179787	-0.432043	-0.512333	-0.716047	-0.327312	0.532552	-0.454855	-0.605817	-0.283195	-0.403417	-0.357927	-0.280295	-0.104265	-0.104265	-0.104265	-0.272662	-0.551041	-0.566113	-0.214617	-0.620008	0.270743	1.37426	1.33493	-0.471411	-0.538191	-0.538191
RamDA_mESC_00h_G07	-0.344948	0.617343	-0.928443	-0.586563	0.349837	-0.231188	0.441647	-0.314689	2.09945	-0.650727	-0.335329	0.277691	-0.3238	-0.619362	0.551032	1.77109	-0.432733	-0.446265	-0.390907	-0.634696	-0.674217	-0.451953	-0.36541	-0.0814387	1.84179	-0.512333	-0.587615	-0.327312	0.941607	-0.216785	-0.605817	-0.283195	-0.403417	1.01337	-0.283516	-0.151645	-0.151645	-0.151645	-0.272658	-0.583636	-0.566113	-0.220084	1.47018	0.00237801	-0.410454	0.68271	-0.471411	-0.538191	-0.538191
RamDA_mESC_00h_G08	-0.381539	2.33773	-0.47261	-0.580474	1.34771	-0.231187	3.10656	-0.314689	0.397957	-0.265945	-0.174719	1.09589	1.39458	-0.41028	0.47676	-0.318324	-0.431096	-0.446265	-0.0266251	-0.634696	-0.555507	0.634986	-0.36534	-0.351161	4.59339	-0.512333	-0.224623	1.71605	2.44558	0.930476	-0.0262845	-0.283195	-0.403417	3.75704	4.13257	-0.142415	-0.142415	-0.142415	3.97428	-0.583636	2.54083	-0.220084	-0.620008	2.36151	-0.562483	1.29365	-0.471411	-0.538191	-0.538191
RamDA_mESC_00h_G09	-0.200994	1.20012	2.12257	-0.586563	0.290387	-0.231188	1.8496	-0.314689	0.891866	-0.650727	-0.270457	1.88951	-0.3238	-0.619362	1.4891	-0.318324	-0.319971	-0.446265	-0.438871	-0.634696	-0.674217	-0.451953	-0.36541	-0.117588	-0.432043	-0.456307	1.68523	-0.327312	0.378527	1.90033	-0.605817	-0.283195	-0.403417	-0.356566	2.21914	-0.161315	-0.161315	-0.161315	2.50196	-0.583636	-0.566113	-0.220084	0.400238	1.33926	-0.562367	1.11721	-0.471411	-0.538191	-0.538191
RamDA_mESC_00h_G10	-0.296371	2.42711	-0.674945	-0.579306	0.173326	-0.231178	1.3986	-0.314689	0.144558	-0.54787	-0.364277	-1.02867	-0.3238	-0.619362	2.78751	-0.318324	1.88224	-0.446265	-0.0893858	-0.634696	-0.674217	-0.451953	5.37067	-0.2843	-0.432043	-0.426824	2.2653	3.37732	1.74086	2.39485	-0.605817	-0.283195	-0.403417	-0.232919	-0.283516	-0.146632	-0.146632	-0.146632	-0.272662	-0.583636	-0.566113	-0.220084	-0.620008	2.24761	1.18538	0.947183	-0.471411	0.106534	0.106534
RamDA_mESC_00h_G11	-0.501833	3.26917	-0.00707182	-0.586563	1.33567	-0.231188	1.42406	-0.314689	1.01068	-0.360321	0.57717	0.0376657	-0.3238	-0.243777	4.27081	-0.318324	1.02258	-0.446265	-0.486655	-0.634696	0.349067	-0.451814	2.90227	-0.270005	-0.432043	-0.502395	-0.285296	-0.327312	0.793993	0.404592	0.0571069	-0.283195	-0.403417	-0.357927	-0.283516	-0.162219	-0.162219	-0.162219	-0.272662	-0.583636	-0.565953	-0.220084	-0.620008	-0.686917	-0.562483	1.24171	-0.471411	-0.538191	-0.538191
RamDA_mESC_00h_G12	-0.508244	2.93352	-0.795918	-0.586563	0.236975	-0.231188	0.792025	-0.314689	0.0357329	-0.650727	1.96898	-0.990679	3.44173	-0.619362	4.90346	1.82019	-0.432733	-0.446265	-0.0155645	-0.634696	-0.674217	-0.451953	1.75827	-0.214499	0.569797	-0.512333	-1.05781	-0.327312	2.24061	0.564672	-0.605817	-0.283195	-0.403417	2.18865	-0.283516	-0.145567	-0.145567	-0.145567	-0.272662	-0.583636	0.111219	-0.220084	-0.620008	1.26297	2.26781	1.15777	-0.471411	-0.538191	-0.538191
RamDA_mESC_00h_H01	-0.4724	2.26639	2.85171	-0.586563	3.47441	-0.231188	1.3047	-0.314689	3.13654	-0.229857	-0.46083	2.28726	-0.3238	-0.619362	3.6412	4.98674	-0.432733	-0.446265	-0.486655	-0.634696	-0.10886	-0.451953	-0.362024	0.160585	-0.432043	-0.505095	0.264933	-0.327312	1.55858	1.40889	-0.44691	-0.283195	-0.403417	0.618889	-0.283516	-0.144996	-0.144996	-0.144996	-0.272662	-0.583636	-0.566113	-0.220084	-0.620008	2.32558	1.23155	1.45783	-0.471411	-0.341231	-0.341231
RamDA_mESC_00h_H02	-0.445656	2.22475	-0.456738	-0.586563	3.26811	-0.228206	1.53865	-0.314689	0.0564062	-0.650727	1.15309	1.49563	-0.3238	-0.619362	2.7682	-0.318324	-0.432733	-0.446265	-0.437168	-0.634696	-0.674217	-0.451953	-0.36541	-0.342952	5.36609	-0.380193	2.23685	-0.327312	2.09733	4.36534	-0.605817	5.05709	-0.403417	-0.357927	-0.283377	-0.118353	-0.118353	-0.118353	-0.272662	-0.583636	0.8774	-0.220084	1.52839	1.61856	-0.56114	1.09958	-0.471411	-0.538191	-0.538191
RamDA_mESC_00h_H03	-0.525411	2.1941	-1.00814	-0.586563	-0.092989	-0.231188	0.787117	-0.314689	0.347643	-0.650727	-0.46083	-1.2877	-0.322895	-0.619362	2.86053	-0.318324	0.0308915	-0.446265	-0.137854	-0.634696	-0.674217	-0.451953	-0.36541	0.0456034	-0.0792442	-0.480633	1.85079	-0.327312	1.55659	2.99385	-0.605817	-0.283186	-0.403417	3.42002	-0.283516	-0.1701	-0.1701	-0.1701	-0.272662	-0.583636	-0.566113	-0.220084	0.782425	1.77488	2.75774	1.43592	-0.471411	-0.538191	-0.538191
RamDA_mESC_00h_H04	-0.166475	0.602803	-1.15195	-0.586563	0.643045	-0.231188	1.78431	-0.314689	0.0619253	-0.650727	-0.46083	-1.56233	-0.3238	-0.619362	0.786016	-0.318324	-0.432733	-0.446265	0.215933	-0.634696	-0.674217	-0.451953	-0.36541	-0.351161	-0.432043	-0.489908	2.01829	-0.327312	0.537773	-0.462425	-0.605817	-0.283195	-0.403417	-0.357927	-0.283516	-0.148124	-0.148124	-0.148124	-0.272662	-0.550484	-0.566113	0.395028	-0.620008	-0.684749	-0.562482	1.42422	-0.471411	-0.538191	-0.538191
RamDA_mESC_00h_H05	-0.239899	2.26013	-0.755094	-0.586563	1.80595	3.08795	2.3467	-0.314688	1.99292	-0.541968	-0.290129	-1.20788	2.01363	-0.619362	2.02333	-0.318324	1.04043	-0.416884	-0.479802	-0.634696	-0.440796	-0.451953	-0.364577	-0.351161	-0.143639	-0.512333	1.10269	-0.327312	2.05118	1.31708	-0.605817	-0.283195	0.284252	-0.357927	1.80466	-0.1701	-0.1701	-0.1701	3.97424	-0.583636	-0.566113	-0.220084	-0.620008	2.48657	1.67172	0.966783	-0.471411	-0.538191	-0.538191
RamDA_mESC_00h_H06	-0.28951	1.50809	0.634733	-0.586563	-0.151852	-0.231188	2.58391	4.89711	-0.0257427	-0.174849	-0.269929	0.395246	-0.3238	-0.421362	1.9886	-0.318324	-0.432733	-0.446265	-0.255683	-0.634696	-0.674217	-0.451523	-0.36541	-0.351161	-0.432043	-0.481987	0.850179	-0.327312	1.06695	-0.462425	-0.605817	-0.283195	-0.403417	2.1923	0.127626	-0.170028	-0.170028	-0.170028	2.65742	-0.575052	-0.566113	-0.220084	-0.620008	1.32769	2.62937	1.42121	-0.471411	-0.538191	-0.538191
RamDA_mESC_00h_H07	-0.317307	0.966829	-0.860052	-0.586563	-0.320863	0.370843	2.43471	-0.314689	-0.297933	-0.650727	-0.46083	-0.0910444	-0.323689	-0.619362	0.788743	-0.318278	-0.432733	-0.446265	0.0584445	-0.634696	-0.674217	-0.451953	-0.36541	-0.351161	0.0231286	-0.481511	1.98806	-0.327312	1.36181	1.31448	-0.605817	-0.243515	-0.403417	3.39356	-0.283516	-0.154977	-0.154977	-0.154977	-0.272662	-0.583636	-0.566113	-0.220084	-0.620008	1.03034	2.39592	1.48605	-0.471411	-0.538191	-0.538191
RamDA_mESC_00h_H08	-0.289704	2.41163	0.473225	-0.586563	1.25357	-0.231188	1.71332	-0.314689	4.74419	-0.650727	-0.46083	0.177219	-0.3238	-0.619362	2.15745	-0.318324	-0.432733	-0.446265	-0.486655	-0.634696	-0.458178	-0.451953	-0.36541	-0.351161	-0.432043	-0.482595	0.801899	-0.327312	-0.237368	-0.462425	-0.605817	-0.283195	-0.403417	-0.357927	-0.283516	-0.14522	-0.14522	-0.14522	-0.272662	-0.583636	-0.566113	-0.220084	-0.474401	-0.0842113	-0.0192511	1.47435	-0.471411	-0.361277	-0.361277
RamDA_mESC_00h_H09	-0.356992	1.62429	-0.561863	-0.586563	1.0726	1.66988	0.720353	-0.314689	1.7149	-0.157655	-0.46083	-1.06184	-0.323799	-0.222436	1.35833	-0.31832	-0.432733	-0.446265	-0.343568	-0.634696	-0.337797	-0.451953	-0.36541	-0.351161	-0.432043	-0.428749	0.615586	-0.327312	1.11729	1.066	-0.309383	-0.283195	-0.403417	-0.357927	-0.283516	-0.134326	-0.134326	-0.134326	-0.052708	-0.583636	-0.566113	4.28871	-0.620008	0.812096	1.08005	1.21854	-0.471411	-0.538191	-0.538191
RamDA_mESC_00h_H10	-0.390041	1.46084	0.396301	-0.586563	1.61002	-0.230205	1.53185	-0.314689	0.253412	-0.0916434	-0.46083	1.01848	-0.3238	-0.619362	1.85837	-0.318324	-0.432733	-0.446265	0.0536227	-0.634696	-0.2514	-0.451953	-0.26903	-0.351161	0.334076	-0.492589	0.236986	-0.327312	1.70265	3.40926	0.187401	-0.283195	-0.403417	1.19687	-0.283516	-0.1701	-0.1701	-0.1701	-0.272662	-0.583636	-0.566113	-0.220084	-0.620008	2.51564	-0.539967	1.02106	-0.471411	-0.185605	-0.185605
RamDA_mESC_00h_H11	-0.465815	1.10157	1.47236	-0.586563	2.35323	-0.231188	0.972702	-0.314689	3.67132	-0.650727	3.97258	1.34891	-0.3238	-0.619362	1.96893	-0.318299	5.60041	-0.446265	-0.319108	-0.634696	-0.674217	-0.451953	3.92097	-0.351161	-0.234166	-0.498862	1.47259	-0.327312	1.18433	-0.462425	-0.605817	-0.283195	-0.403417	-0.357927	-0.283473	-0.140646	-0.140646	-0.140646	-0.148886	-0.583636	0.0915339	5.56297	-0.620008	2.86907	0.202502	0.7867	-0.471411	-0.538191	-0.538191
RamDA_mESC_00h_H12	-0.487236	1.68912	1.11596	-0.586563	0.378828	-0.231188	2.72616	-0.314689	0.784085	-0.650727	1.70907	0.998039	-0.3238	-0.619362	2.6662	0.454075	-0.432733	-0.446265	-0.416681	-0.634696	-0.674217	-0.451953	4.08085	-0.351161	-0.432043	-0.342608	0.905809	-0.327312	0.623525	0.287657	-0.605817	-0.283195	-0.403417	-0.357493	-0.283516	-0.157967	-0.157967	-0.157967	-0.272662	-0.583636	0.146365	-0.220084	-0.620008	1.47999	-0.531263	1.0814	-0.471411	-0.538191	-0.538191
RamDA_mESC_12h_A04	0.143694	-0.36434	-1.11636	-0.586563	-0.431837	-0.231188	0.820217	-0.314689	-0.397191	1.91046	-0.46083	-1.25102	-0.235627	2.05512	0.0359077	3.15364	-0.432733	-0.446265	3.1279	-0.634696	2.10171	1.50461	-0.36541	-0.351161	-0.432043	-0.512333	0.629169	-0.327312	1.09093	-0.462425	3.20879	-0.283195	-0.403417	-0.357927	-0.283516	-0.1701	-0.1701	-0.1701	-0.272662	-0.583636	-0.566113	-0.220084	-0.620008	1.6003	2.74168	0.383257	-0.471411	1.12795	1.12795
RamDA_mESC_12h_A05	-0.428702	-0.479859	-0.292765	-0.499773	-0.405081	-0.231188	-0.525003	-0.314689	-0.266956	-0.650727	-0.0151744	-0.0331298	-0.3238	-0.619362	-0.162167	-0.318324	-0.432733	-0.446265	0.0827212	-0.339449	-0.674217	-0.451953	-0.36537	-0.351161	-0.0873796	-0.452584	-0.550307	-0.327312	-0.154454	-0.462425	-0.605817	-0.283195	-0.403417	-0.357686	-0.283516	-0.162018	-0.162018	-0.162018	-0.272662	-0.583636	-0.566113	-0.220084	-0.620008	0.639474	3.51947	0.547287	-0.471411	-0.538191	-0.538191
RamDA_mESC_12h_A06	0.104533	-0.418005	2.12023	-0.586563	1.26727	-0.231188	-0.525003	-0.314245	-0.397191	-0.650727	-0.46083	1.60115	-0.323799	-0.619362	-0.292397	-0.307793	-0.432733	-0.446265	1.97325	-0.634696	-0.674217	-0.451953	-0.365393	-0.351161	-0.432043	-0.474676	-0.698105	5.47731	1.58703	-0.462425	-0.605817	-0.283195	-0.403417	-0.357927	-0.283516	-0.170092	-0.170092	-0.170092	-0.272662	-0.555727	-0.566113	-0.220084	-0.620008	2.10844	-0.562483	0.918302	-0.471411	-0.538191	-0.538191
RamDA_mESC_12h_A08	-0.406352	-0.485557	0.165892	-0.533452	-0.446444	4.17318	-0.525003	-0.314689	-0.271583	-0.650727	-0.46083	0.295358	-0.323798	-0.416292	-0.480458	-0.318324	-0.432733	-0.446265	0.239249	-0.634696	-0.674217	-0.451953	-0.241354	8.20506	-0.432043	-0.512333	0.994858	-0.327312	-0.690839	1.72562	-0.605817	-0.283195	-0.403417	0.14339	-0.283516	-0.153651	-0.153651	-0.153651	-0.272662	-0.583636	-0.566113	1.4876	-0.620008	2.32347	3.50538	0.408517	-0.471411	-0.538191	-0.538191
RamDA_mESC_12h_A09	0.192121	-0.298097	2.5478	-0.549634	-0.12814	-0.231188	-0.226093	-0.314689	0.28762	-0.51705	1.82559	2.01211	-0.3238	-0.362416	0.0644766	-0.318324	0.0741613	-0.387481	2.15057	-0.634696	-0.388618	-0.451727	1.53565	-0.351161	-0.432043	-0.355582	-0.480025	5.596	1.66598	-0.462425	-0.415982	-0.283195	-0.403417	-0.357927	-0.283516	-0.1701	-0.1701	-0.1701	-0.272662	-0.583636	-0.566113	-0.220084	-0.620008	1.53753	3.76976	0.84658	-0.471411	-0.538191	-0.538191
RamDA_mESC_12h_A12	-0.0715762	-0.485893	-1.08792	-0.55664	-0.446444	-0.231188	1.29849	-0.314689	-0.362719	-0.650727	2.03908	-0.738626	-0.3238	-0.619362	-0.431782	-0.318324	-0.432733	-0.446265	5.13181	-0.634696	-0.589799	-0.451789	1.79462	-0.351161	0.343672	-0.290734	-0.00429533	-0.327312	0.358793	-0.414081	-0.605817	-0.283195	-0.403417	0.204959	-0.283516	-0.1701	-0.1701	-0.1701	-0.272662	-0.583636	-0.566113	-0.220084	0.378667	-0.178845	0.0174608	0.521234	-0.471411	-0.538191	-0.538191
RamDA_mESC_12h_B02	-0.435732	-0.503225	0.503552	-0.524046	-0.425585	-0.231188	-0.525003	-0.314689	-0.323085	-0.650727	-0.460821	0.530333	-0.3238	-0.619362	-0.454561	1.16986	-0.432733	-0.446265	0.642836	-0.634696	-0.674217	-0.451953	-0.36541	0.943234	-0.432043	-0.46561	-0.6778	-0.327312	0.603039	-0.442731	-0.605817	2.63041	-0.403417	-0.357927	-0.283516	-0.148276	-0.148276	-0.148276	-0.272662	-0.583636	-0.566113	-0.220084	0.531758	-0.489663	-0.562483	0.81932	-0.471411	-0.538191	-0.538191
RamDA_mESC_12h_B05	-0.502261	-0.479443	-1.09297	-0.557918	-0.446444	-0.231188	-0.525003	-0.314689	-0.368758	-0.650727	-0.257923	-1.43263	-0.3238	-0.619362	-0.187883	6.45478	0.196383	-0.442702	1.78794	-0.480328	-0.674217	-0.451953	-0.36541	0.648494	-0.432043	-0.21073	-1.07675	-0.327312	0.998175	-0.462425	-0.605817	-0.283195	-0.403417	2.73832	-0.283516	-0.151481	-0.151481	-0.151481	-0.272662	-0.583636	-0.566113	-0.220084	-0.620008	2.17554	1.88301	0.985138	-0.471411	-0.538191	-0.538191
RamDA_mESC_12h_B06	-0.287267	-0.09124	-0.275677	-0.586562	-0.446444	-0.231188	-0.506943	-0.314689	-0.397191	0.722852	-0.14312	0.891792	-0.323772	0.106115	0.281741	-0.318324	0.0060518	-0.446265	2.78676	-0.634696	0.0595743	-0.451953	-0.364886	-0.351161	2.65084	-0.484555	1.31576	-0.327312	1.23056	-0.462425	-0.0993705	-0.283195	-0.403417	-0.357927	-0.283516	-0.1701	-0.1701	-0.1701	-0.272662	-0.583636	-0.566113	-0.220084	-0.620008	0.756227	0.690744	0.572612	-0.471411	0.156973	0.156973
RamDA_mESC_12h_B07	-0.292986	-0.461163	2.1098	-0.454912	-0.446444	-0.231188	-0.525003	-0.314689	-0.397191	-0.650727	-0.46083	1.56753	0.941709	-0.619362	-0.480458	0.0125013	-0.432732	-0.446265	2.14676	-0.327564	-0.674217	-0.451953	1.67663	5.67344	0.0736646	-0.491018	-0.00545621	-0.327312	1.40936	-0.462425	-0.605817	-0.283195	-0.403417	-0.318666	1.51279	2.96593	2.96593	2.96593	-0.272662	-0.583636	-0.566106	-0.220084	3.54287	-0.615568	1.7911	1.18313	-0.471411	-0.538191	-0.538191
RamDA_mESC_12h_B08	-0.451837	-0.399638	2.50091	-0.527569	-0.438315	-0.231188	-0.525003	4.0154	-0.397191	-0.650727	1.80394	1.82403	-0.3238	-0.619362	-0.442659	-0.318324	-0.392731	-0.431093	0.885969	-0.634696	-0.571925	-0.451953	0.568558	-0.276664	-0.432043	-0.428869	0.672606	-0.327312	-0.407742	-0.462425	-0.605817	-0.283195	-0.403417	-0.357927	-0.283516	-0.159977	-0.159977	-0.159977	-0.272662	-0.583636	-0.566113	-0.220084	-0.326477	-0.686917	-0.562483	0.271303	-0.471411	-0.538191	-0.538191
RamDA_mESC_12h_B09	-0.397811	-0.149465	0.373601	-0.356396	-0.441884	-0.231188	-0.512358	-0.314689	-0.36898	-0.349302	3.22971	0.0376504	1.81684	-0.229686	-0.0939269	-0.318324	0.934436	-0.446265	1.68052	-0.556992	-0.449811	-0.451953	1.31775	3.31723	-0.432043	-0.33396	-0.787771	-0.327312	2.1356	1.44612	-0.31496	-0.283195	-0.403417	-0.357901	-0.283516	-0.1701	-0.1701	-0.1701	-0.272662	-0.583636	-0.566113	-0.220084	-0.620008	2.19679	-0.522795	0.954689	-0.471411	-0.354289	-0.354289
RamDA_mESC_12h_B10	-0.336804	-0.447835	0.471425	-0.445304	-0.385865	-0.231188	-0.525003	-0.314689	-0.397191	-0.488091	-0.45523	1.57651	-0.3238	-0.459345	-0.368529	-0.318324	1.82909	-0.446265	1.22049	-0.634696	-0.583718	-0.451953	-0.36541	4.35657	5.03945	-0.512333	-0.14279	-0.327312	0.535732	-0.461878	-0.605817	-0.283195	-0.403417	2.07207	-0.283516	-0.155614	-0.155614	-0.155614	-0.272662	-0.583636	-0.566113	-0.220084	-0.620008	0.293937	1.18602	0.262578	-0.471411	-0.538191	-0.538191
RamDA_mESC_12h_B11	-0.118385	-0.246875	2.75857	-0.518562	-0.441259	-0.231188	-0.525003	-0.314689	-0.397191	-0.650727	3.50069	2.05919	-0.317538	-0.619362	-0.311051	1.85591	-0.432733	-0.38849	0.628828	-0.634696	-0.674217	-0.451953	-0.36541	-0.205327	-0.432043	-0.512333	-0.0590378	-0.327312	0.251139	-0.462425	-0.605817	-0.283195	-0.403417	-0.357927	-0.283516	-0.148031	-0.148031	-0.148031	-0.272662	-0.583636	-0.566113	-0.220084	-0.620008	-0.686917	2.54925	0.851286	-0.471411	-0.538191	-0.538191
RamDA_mESC_12h_B12	-0.407371	-0.414939	1.4275	-0.57685	-0.432123	-0.231188	-0.525003	-0.314689	-0.312319	-0.650727	-0.458704	1.18188	-0.3238	-0.619362	-0.336385	-0.318324	-0.432733	-0.446265	-0.131365	-0.561033	-0.674217	-0.451953	-0.36541	2.96759	0.107018	-0.48682	0.652582	-0.327312	-0.173094	-0.462425	-0.605817	-0.283195	-0.403417	-0.357927	-0.283516	-0.16132	-0.16132	-0.16132	-0.272662	-0.583636	-0.179821	-0.220084	-0.620008	0.775442	-0.562483	1.22151	-0.471411	-0.538191	-0.538191
RamDA_mESC_12h_C02	-0.507831	-0.479668	-1.1651	-0.546763	-0.379142	3.57232	-0.525003	-0.314689	-0.257107	-0.256857	1.96122	-1.18642	-0.3238	-0.0545416	-0.458592	-0.318324	-0.359721	-0.432165	-0.0822887	-0.634696	-0.144519	-0.451953	0.354478	3.31682	-0.329162	-0.512333	2.16059	-0.327312	1.4773	2.27904	-0.457685	-0.283195	-0.403417	-0.357927	-0.283516	-0.170082	-0.170082	-0.170082	-0.272661	-0.583636	-0.566113	-0.220084	-0.620008	1.61522	2.34607	0.646544	-0.471411	-0.538191	-0.538191
RamDA_mESC_12h_C03	0.287247	0.527847	0.258315	-0.586563	-0.369037	3.57924	0.284241	-0.0597814	-0.32297	-0.650727	3.12028	0.943204	-0.290942	-0.619362	0.287465	8.16481	-0.432722	-0.446265	2.2953	-0.634696	-0.674217	-0.451953	2.17102	-0.351161	1.99068	-0.297228	1.15841	-0.327312	2.69643	2.56623	-0.605817	4.90624	-0.403417	-0.356821	-0.283516	-0.1701	-0.1701	-0.1701	-0.272662	-0.583636	-0.566113	-0.220084	-0.620008	2.95847	1.86606	1.26387	-0.471411	-0.538191	-0.538191
RamDA_mESC_12h_C04	-0.437663	-0.503225	0.561139	-0.246099	-0.442603	-0.231188	-0.525003	-0.314689	-0.397191	-0.237008	1.40549	0.28877	-0.3238	-0.189264	-0.414976	-0.318324	-0.432733	-0.446265	0.326559	-0.505087	0.16896	-0.451953	-0.137967	-0.351161	-0.432043	-0.498639	1.80922	-0.327312	1.49435	-0.416153	0.0880546	-0.283195	-0.403417	-0.357925	1.05204	-0.16012	-0.16012	-0.16012	-0.272662	-0.583636	-0.566113	-0.220084	-0.620008	-0.483471	-0.155906	0.919942	-0.325657	-0.328243	-0.328243
RamDA_mESC_12h_C05	-0.479481	-0.110626	-0.846067	-0.519934	0.146575	-0.231188	-0.525003	-0.314689	0.041668	-0.650727	-0.46083	0.429315	-0.3238	-0.619362	-0.0811276	-0.308452	0.584518	-0.446265	0.467215	-0.634696	-0.674217	-0.451953	-0.36541	-0.351161	2.29345	-0.512333	-0.0629473	-0.327312	0.44164	-0.449289	-0.605817	-0.283195	-0.403417	-0.357927	-0.283516	-0.1701	-0.1701	-0.1701	-0.272662	-0.583636	-0.566113	-0.220082	-0.620008	-0.608148	0.30437	0.839293	-0.471411	-0.538191	-0.538191
RamDA_mESC_12h_C07	-0.254259	-0.503225	-1.2125	-0.586563	-0.446444	-0.231188	-0.337043	-0.314689	-0.397191	-0.322294	0.291257	-1.56233	3.03524	-0.619362	-0.419584	-0.318324	0.102137	-0.446265	0.479025	-0.549689	-0.314426	-0.451953	-0.36541	-0.191054	-0.432043	-0.217245	-0.36245	4.07251	-0.74092	-0.462048	-0.443587	-0.283195	-0.403417	1.73746	-0.283516	-0.170094	-0.170094	-0.170094	-0.272662	-0.569269	-0.566113	3.62779	-0.620008	-0.686917	0.220425	0.080246	-0.471411	-0.538191	-0.538191
RamDA_mESC_12h_C09	-0.181033	-0.103309	0.769822	-0.553507	-0.446444	-0.231188	-0.465303	-0.314689	-0.397191	0.674904	-0.46083	1.20577	-0.3238	-0.0353817	0.00929405	-0.318324	-0.432733	-0.446265	2.24614	-0.634696	0.451803	-0.451953	-0.365409	-0.351161	0.814477	-0.373057	0.400629	-0.327312	1.0506	0.731565	0.851201	-0.283195	-0.403417	1.22823	-0.283516	-0.1701	-0.1701	-0.1701	-0.272662	-0.583636	-0.566113	-0.220084	-0.0859228	1.78225	-0.562483	1.00439	-0.471411	-0.0415469	-0.0415469
RamDA_mESC_12h_C10	-0.256251	-0.503225	-0.14173	-0.572351	-0.446444	-0.231188	-0.525003	-0.314689	-0.397191	1.41986	3.2875	0.502024	-0.3238	1.35166	-0.435656	-0.318324	2.5331	-0.446265	4.06163	-0.634696	1.65854	0.630998	-0.36541	2.12057	1.90151	-0.512333	0.520605	1.38381	0.324265	-0.462425	0.663809	-0.283195	-0.403417	-0.357927	2.92602	-0.155283	-0.155283	-0.155283	-0.272662	-0.583636	-0.566113	-0.220084	-0.620008	0.276466	-0.562483	0.365418	-0.402015	0.196343	0.196343
RamDA_mESC_12h_C11	0.120469	-0.482734	-0.643276	-0.543898	-0.237981	-0.231188	-0.525003	-0.314689	0.908251	-0.559817	0.0191726	0.373118	-0.3238	-0.619362	-0.461443	3.60366	-0.432733	-0.446265	1.11655	-0.634696	-0.0417015	-0.451953	-0.36541	3.62125	0.839461	-0.512333	-0.37592	2.43479	2.45495	0.765746	-0.476703	-0.283195	-0.403417	4.83198	-0.283516	-0.147387	-0.147387	-0.147387	-0.272662	-0.583636	-0.566113	-0.220084	-0.620008	1.63172	1.89871	0.949361	-0.471411	-0.538191	-0.538191
RamDA_mESC_12h_C12	0.309798	-0.33432	-0.484416	-0.56084	-0.442712	-0.231188	-0.508571	-0.314689	-0.397191	-0.323538	-0.46083	-1.06969	-0.3238	-0.619362	-0.27846	-0.304972	-0.429974	-0.446265	0.882979	-0.634696	-0.580217	-0.451469	1.86017	2.76905	-0.432043	-0.478596	-0.993648	5.74484	1.6311	1.65517	-0.483948	-0.283195	-0.403417	1.44091	-0.283516	-0.1701	-0.1701	-0.1701	-0.272661	-0.583636	-0.556872	-0.220084	-0.620008	1.43572	-0.562244	1.1258	-0.471411	-0.538191	-0.538191
RamDA_mESC_12h_D02	-0.469644	-0.503225	-1.00912	-0.566843	-0.446444	-0.231188	-0.525003	-0.314689	-0.397191	-0.650727	1.65143	-1.12552	-0.3238	-0.619362	-0.480458	-0.318324	1.67603	-0.446265	1.34296	-0.634696	-0.674217	-0.451953	-0.36541	-0.351161	-0.329349	-0.512333	-0.407744	-0.327312	0.427771	0.635212	-0.605817	-0.283195	-0.403417	-0.357927	-0.283516	-0.1701	-0.1701	-0.1701	-0.272662	-0.583636	-0.566113	0.420356	0.807274	-0.686917	-0.299401	-0.0123113	-0.471411	-0.355572	-0.355572
RamDA_mESC_12h_D04	0.138904	-0.44236	1.35675	-0.544813	-0.446444	-0.231188	-0.419882	-0.314689	-0.359245	-0.650727	-0.0198519	1.31749	-0.3238	-0.619362	-0.423819	1.2564	-0.432733	-0.446265	2.37234	-0.634696	-0.674217	-0.451953	3.85818	2.10434	-0.432043	-0.477385	-0.888508	-0.327312	1.75168	0.126134	-0.605817	-0.283195	-0.403417	-0.357927	-0.283516	-0.156232	-0.156232	-0.156232	-0.272662	-0.579844	-0.566113	-0.220084	-0.620008	0.670376	-0.562483	0.66683	-0.471411	-0.538191	-0.538191
RamDA_mESC_12h_D05	-0.356423	-0.473749	-1.11525	-0.586563	-0.446444	0.980224	-0.525003	-0.314689	-0.397191	-0.650727	-0.46083	-0.733114	2.86859	-0.619362	-0.370557	-0.318324	-0.376876	-0.446265	2.08664	-0.634696	-0.674217	-0.451588	-0.360381	-0.336379	-0.151539	-0.435407	-0.724954	-0.327173	0.279032	-0.462425	-0.605817	3.02449	-0.403417	-0.357927	-0.283516	-0.138405	-0.138405	-0.138405	-0.272662	-0.583636	1.14678	-0.220084	-0.620008	0.274103	-0.562483	0.564208	-0.216775	-0.538191	-0.538191
RamDA_mESC_12h_D07	0.656143	-0.116884	0.904717	-0.586563	0.0828385	-0.231188	-0.50655	-0.314689	-0.324363	-0.504511	2.38967	0.271443	3.67051	0.149	0.495432	-0.318324	-0.432711	-0.446265	2.1151	-0.525697	-0.514041	-0.451953	-0.364823	-0.298894	-0.432043	-0.312873	0.342834	-0.327312	2.12736	4.576	-0.398181	-0.283195	-0.403417	6.97253	-0.283516	-0.162174	-0.162174	-0.162174	-0.272662	-0.583636	-0.565815	-0.220084	-0.620008	0.685318	0.616673	1.29613	-0.471411	-0.538191	-0.538191
RamDA_mESC_12h_D08	-0.143286	-0.439937	-1.1755	-0.548583	-0.427361	-0.231188	-0.525003	-0.314689	-0.397191	-0.293865	3.81944	-1.30995	-0.3238	-0.619362	-0.376251	-0.318324	-0.214488	-0.446265	3.19032	-0.634696	0.165264	1.10707	-0.36541	1.58433	-0.432043	-0.369349	-0.980599	-0.327312	1.87508	-0.462425	-0.164157	-0.283195	-0.403417	2.09701	-0.283516	-0.16185	-0.16185	-0.16185	-0.272662	-0.583636	-0.566113	-0.219984	0.874029	0.973586	2.27516	0.285039	-0.471411	-0.538191	-0.538191
RamDA_mESC_12h_D09	-0.192264	0.200477	1.40223	-0.485796	2.7766	-0.231188	-0.0421528	-0.314689	0.851059	-0.277514	-0.46083	1.15489	1.674	-0.416795	-0.351576	-0.318324	-0.432729	-0.446265	2.31824	-0.634696	-0.674217	-0.451707	3.1651	0.137958	-0.432043	-0.49203	-0.369065	-0.327312	0.72952	-0.106221	-0.313712	-0.283195	-0.403417	-0.260772	-0.283516	-0.153248	-0.153248	-0.153248	-0.272662	-0.583636	-0.418246	-0.220084	0.114463	0.790462	0.535792	1.28717	-0.471411	-0.538191	-0.538191
RamDA_mESC_12h_D10	0.0229338	-0.503225	-0.794952	-0.586563	-0.446444	-0.231188	-0.525003	-0.314689	-0.397191	-0.186147	-0.456299	1.01081	-0.3238	-0.426328	-0.480458	4.89463	-0.432733	-0.446265	2.96281	-0.634696	-0.165282	-0.451953	-0.298376	-0.22807	3.16053	-0.512333	0.16842	3.96322	1.48886	-0.462425	-0.46391	-0.283195	-0.403417	-0.357927	-0.283516	-0.162566	-0.162566	-0.162566	-0.272662	-0.583636	-0.326797	-0.220084	1.07607	-0.686917	-0.546464	0.715015	-0.471411	-0.538191	-0.538191
RamDA_mESC_12h_D11	-0.503695	-0.30387	0.0415079	-0.509417	-0.377259	3.60649	-0.525003	-0.314689	-0.397191	-0.650727	-0.215236	1.02509	-0.3238	-0.619362	-0.223992	-0.295239	-0.432733	-0.446265	1.9971	-0.549873	-0.674217	-0.451953	0.94693	-0.334412	0.502342	-0.512333	-0.737216	-0.327312	0.689841	-0.462425	-0.605817	-0.283195	-0.403417	-0.357763	1.03708	-0.160493	-0.160493	-0.160493	-0.272662	-0.583636	-0.566113	-0.220084	-0.620008	0.922968	1.07099	0.635339	-0.471411	-0.538191	-0.538191
RamDA_mESC_12h_D12	-0.529054	-0.449245	-0.189391	-0.380796	-0.272396	-0.231188	-0.525003	-0.314689	-0.28962	2.24618	-0.46083	-0.222433	-0.3238	2.42235	-0.379722	-0.318324	-0.432733	-0.446265	0.949317	-0.634696	1.87786	0.442989	-0.36541	0.348005	-0.432043	-0.512333	-0.858619	-0.327312	1.4393	-0.462425	2.37252	-0.283195	-0.403417	-0.357927	-0.283516	2.39413	2.39413	2.39413	-0.272662	-0.583636	-0.565978	-0.220084	-0.620008	0.700061	-0.562483	0.885448	-0.471411	1.94951	1.94951
RamDA_mESC_12h_E01	-0.181253	-0.503225	-0.356519	-0.523114	-0.446444	0.154849	-0.364772	-0.314689	-0.397191	-0.650727	-0.46083	-0.533627	-0.3238	-0.619362	-0.43134	-0.318324	-0.432733	-0.446265	2.45911	-0.634696	-0.674217	-0.451953	1.99892	0.319337	-0.432043	-0.368768	0.580598	5.19369	2.7112	0.363191	-0.605817	-0.283195	-0.403417	1.57137	-0.283516	-0.151364	-0.151364	-0.151364	-0.272662	-0.583636	-0.566113	1.16903	-0.620008	1.88047	4.96311	0.755598	-0.471411	-0.538191	-0.538191
RamDA_mESC_12h_E02	-0.124787	-0.391735	1.69356	-0.432712	-0.435495	-0.231188	-0.465119	-0.314689	-0.376549	-0.650727	-0.46083	1.13185	3.48601	-0.619362	-0.23929	1.10031	0.164688	-0.446265	0.376615	-0.634696	-0.582158	-0.451953	-0.36541	-0.351161	-0.432043	-0.333916	-0.389245	-0.327312	0.66572	0.77823	-0.605817	-0.283195	-0.403417	-0.357927	-0.283516	-0.170086	-0.170086	-0.170086	-0.272662	-0.583636	-0.566113	-0.220084	-0.620008	1.01388	-0.562483	1.2114	-0.471411	-0.538191	-0.538191
RamDA_mESC_12h_E05	-0.356731	-0.395902	1.53744	-0.569059	-0.446444	-0.231188	-0.525003	-0.314689	-0.397191	-0.553975	-0.460825	1.06373	-0.323772	-0.619362	-0.431036	-0.318324	1.70836	-0.446265	1.6279	-0.492739	-0.674217	-0.451953	-0.36541	-0.351161	-0.432043	-0.343641	-0.184316	-0.327312	0.251641	-0.462425	-0.605817	-0.283195	-0.403417	-0.357927	-0.283516	-0.166229	-0.166229	-0.166229	-0.272662	-0.583636	-0.566113	-0.220084	-0.620008	-0.279036	0.326787	0.725381	-0.471411	-0.538191	-0.538191
RamDA_mESC_12h_E07	-0.238119	-0.383161	1.35479	-0.474599	4.08752	-0.231188	-0.525003	-0.314689	3.7498	-0.650727	-0.46083	1.61802	-0.3238	-0.619362	-0.235429	-0.318324	0.554838	-0.446265	0.124404	-0.554159	-0.674217	-0.451953	-0.36541	0.333245	0.726222	-0.512333	-0.142422	-0.327312	0.435817	-0.462425	-0.605817	-0.283195	-0.403417	-0.357927	-0.283516	-0.151219	-0.151219	-0.151219	-0.272662	-0.583636	-0.566113	-0.220084	1.17465	-0.686917	0.880216	1.01813	-0.471411	-0.538191	-0.538191
RamDA_mESC_12h_E08	-0.405805	-0.503225	0.994223	-0.474177	-0.446444	-0.231188	-0.462907	-0.314689	-0.317517	-0.650727	1.96639	0.457523	-0.3238	-0.619362	-0.39788	-0.318324	1.79967	-0.446265	1.50813	-0.471899	-0.674217	-0.451711	0.154375	2.2849	-0.432043	-0.490355	0.961984	-0.327312	1.11145	-0.462425	-0.605817	-0.283195	-0.403417	0.414422	-0.283516	-0.164866	-0.164866	-0.164866	-0.272662	-0.583636	-0.566113	0.531682	-0.620008	0.283963	2.30435	0.922914	-0.471411	-0.538191	-0.538191
RamDA_mESC_12h_E09	-0.499333	-0.474483	-0.343454	-0.576796	-0.355023	-0.231188	-0.525003	-0.314689	-0.397191	-0.650727	-0.46083	-0.284147	1.53259	-0.619362	-0.421076	-0.318324	-0.431356	-0.446265	0.911505	-0.634696	-0.674217	-0.451953	3.0267	-0.351161	-0.432043	-0.464315	-0.561369	-0.327312	1.84594	2.63986	-0.605817	-0.283195	-0.403417	0.000191512	-0.283516	-0.1701	-0.1701	-0.1701	-0.272662	-0.583636	-0.559442	-0.220084	0.912269	1.117	-0.562483	0.981131	-0.471411	-0.538191	-0.538191
RamDA_mESC_12h_E10	-0.125966	-0.325471	-1.04038	-0.580339	-0.446444	-0.231188	-0.295631	-0.314689	-0.389062	4.17947	-0.460782	-0.759492	-0.3238	3.69382	-0.378979	-0.318324	-0.335516	-0.446265	2.97066	-0.634696	4.07948	1.91724	-0.276878	-0.159882	-0.432043	-0.512333	-0.675342	-0.327312	0.594857	-0.462425	3.73919	-0.283195	-0.403417	-0.357927	-0.283516	-0.1701	-0.1701	-0.1701	-0.272662	-0.583636	-0.564736	-0.220084	-0.620008	-0.257392	-0.466517	0.214957	-0.471411	4.15483	4.15483
RamDA_mESC_12h_E11	-0.529054	-0.40402	-1.10424	-0.51852	0.446182	-0.231188	-0.525003	-0.314689	1.38774	-0.650727	-0.225416	-1.33744	-0.3238	-0.619362	-0.250603	-0.318322	-0.432732	-0.378861	0.105671	-0.634696	-0.552297	-0.0919959	-0.36541	-0.126557	-0.432043	-0.469332	0.179916	-0.327312	0.681036	-0.462425	-0.447759	-0.283195	-0.403417	-0.357927	-0.283516	-0.1701	-0.1701	-0.1701	-0.272662	-0.583636	-0.566106	-0.220084	-0.620008	-0.686917	-0.562483	1.56988	-0.471411	-0.538191	-0.538191
RamDA_mESC_12h_E12	-0.384181	-0.503225	-0.475214	-0.580649	-0.268792	-0.231188	-0.493341	-0.314689	-0.397191	-0.165285	1.38263	0.0714326	1.8702	-0.290116	-0.471107	4.18054	-0.432733	-0.446265	1.678	-0.634696	-0.485503	-0.451953	-0.360209	-0.351161	-0.13815	-0.512333	-0.974241	-0.327312	0.951423	-0.462425	-0.244881	-0.283195	-0.403417	-0.357927	-0.283516	-0.170059	-0.170059	-0.170059	-0.272662	-0.583636	-0.566113	-0.220084	0.331395	-0.686894	-0.562475	1.12019	-0.471411	-0.538191	-0.538191
RamDA_mESC_12h_F01	-0.489682	-0.459557	-0.668252	-0.367223	-0.444509	-0.231188	-0.525003	-0.314689	-0.397191	3.18753	2.00777	-0.70572	-0.3238	2.63524	-0.45018	-0.318324	0.666441	-0.446265	1.59188	-0.634696	3.55325	3.03119	1.90393	-0.351161	0.551985	-0.512333	-0.152545	1.11023	0.337529	-0.225385	3.36441	-0.283195	-0.403417	-0.200757	-0.283516	-0.14782	-0.14782	-0.14782	-0.272662	-0.583636	-0.564597	-0.220084	-0.620008	0.818711	1.65117	0.575809	-0.471411	2.6452	2.6452
RamDA_mESC_12h_F02	-0.485569	-0.399618	-0.867109	-0.52974	-0.446444	3.44288	-0.525003	-0.314688	-0.397191	-0.650727	0.672143	-0.968966	-0.3238	-0.619362	-0.320973	-0.318324	-0.431725	-0.424532	0.538626	-0.499419	-0.674217	-0.451953	-0.36541	0.795789	0.210647	-0.512333	0.325764	-0.327312	0.820282	2.30286	-0.605817	3.30013	-0.403417	1.73289	-0.283516	-0.1701	-0.1701	-0.1701	-0.272662	-0.583636	-0.566113	-0.220084	-0.0171822	0.972509	0.609944	0.911701	-0.471411	-0.538191	-0.538191
RamDA_mESC_12h_F03	-0.322311	-0.371518	0.791006	-0.549085	-0.424216	-0.231188	-0.525003	2.80739	-0.397191	-0.650727	3.48642	0.402425	-0.3238	-0.619362	-0.184867	2.09577	2.21003	-0.446265	0.292534	-0.634696	-0.49012	-0.451953	-0.36541	-0.351161	-0.432043	-0.474008	2.10413	-0.327312	0.195557	-0.462425	-0.367185	-0.283195	-0.18472	-0.357927	-0.283516	-0.170006	-0.170006	-0.170006	-0.272662	-0.583636	-0.566113	-0.220084	-0.620008	0.717052	2.13575	0.528065	-0.471411	-0.538191	-0.538191
RamDA_mESC_12h_F06	0.241444	-0.359226	-1.13139	-0.543129	-0.441809	-0.231188	-0.508245	-0.314689	-0.397191	-0.344638	-0.46083	-1.56233	-0.3238	-0.414472	-0.257618	-0.318324	-0.4025	-0.446265	2.4858	-0.634696	-0.557925	-0.108413	1.9404	-0.351161	-0.432043	-0.480895	-0.148357	-0.327312	-0.734448	-0.462425	-0.455054	-0.283195	-0.403417	0.419632	-0.283516	-0.154974	-0.154974	-0.154974	-0.272662	-0.583636	-0.554612	-0.220084	1.03286	-0.686917	-0.562483	1.11035	-0.471411	-0.171841	-0.171841
RamDA_mESC_12h_F07	0.247879	-0.443294	0.327084	-0.540848	-0.433336	-0.231188	-0.525003	-0.314689	-0.397191	-0.650727	1.78978	-0.039195	-0.323788	-0.619362	-0.0153622	1.80457	2.15009	-0.446265	0.836491	-0.634696	-0.674217	-0.451953	0.897732	-0.351161	-0.432043	-0.468448	-0.129288	-0.327312	0.55416	1.20355	-0.605817	-0.283195	-0.403417	4.17066	-0.283516	-0.148953	-0.148953	-0.148953	-0.272662	-0.583636	-0.566104	-0.220084	-0.619751	0.692507	-0.561573	0.427584	-0.471411	-0.538191	-0.538191
RamDA_mESC_12h_F10	-0.498204	-0.338771	0.401278	-0.586563	0.291703	-0.231188	-0.481197	-0.314689	-0.0820694	-0.259509	0.715325	0.0268046	-0.3238	-0.619362	-0.235585	-0.318324	1.67782	-0.446265	0.746991	-0.634696	-0.326271	-0.451848	0.070638	-0.154406	-0.432043	-0.504135	1.10292	0.668088	-0.74092	-0.462425	-0.373303	-0.283195	-0.403417	-0.357927	1.01327	-0.151803	-0.151803	-0.151803	-0.272662	-0.583636	-0.566113	-0.220084	0.101762	-0.686917	1.1547	0.244662	-0.471411	-0.24993	-0.24993
RamDA_mESC_12h_F11	-0.374681	-0.503225	-0.389952	-0.530761	-0.446444	-0.231188	-0.48667	-0.314689	-0.328198	-0.650727	-0.46083	-0.530033	-0.3238	-0.463006	-0.480458	-0.318324	-0.432732	-0.446265	0.224512	-0.634696	-0.674217	-0.451953	-0.36541	2.48611	-0.432043	-0.512333	0.493376	2.19557	-0.499172	-0.462425	-0.491204	-0.283195	-0.403417	-0.357927	-0.283516	-0.148116	-0.148116	-0.148116	-0.272662	-0.583636	-0.565749	-0.220084	-0.620008	-0.686917	-0.562483	0.453747	-0.471411	-0.538191	-0.538191
RamDA_mESC_12h_F12	-0.331322	0.114135	-0.570915	-0.470523	-0.160053	0.87165	-0.525003	-0.314689	-0.397191	-0.650727	-0.46083	-1.0927	-0.3238	-0.619362	0.142509	-0.318324	-0.0366701	-0.446265	-0.237413	-0.560846	-0.674217	-0.451953	1.15302	-0.351161	-0.432043	-0.512333	1.73592	-0.327312	-0.49319	-0.462425	-0.605817	-0.283195	-0.403417	1.37948	-0.283516	-0.1701	-0.1701	-0.1701	-0.272662	-0.583636	-0.566113	-0.220084	-0.620008	0.922784	-0.562483	0.82702	-0.471411	-0.538191	-0.538191
RamDA_mESC_12h_G01	-0.471554	-0.452615	-1.08067	-0.542602	-0.382413	-0.231188	-0.525003	-0.314689	-0.346119	0.661975	0.494135	-0.631499	-0.323765	-0.00865765	-0.480458	1.3976	0.886745	-0.390939	0.952167	-0.634696	0.46041	-0.451953	0.592667	1.33163	-0.432043	-0.489858	-0.594875	1.02066	0.540341	-0.0958548	0.636297	-0.283195	-0.403417	-0.357927	-0.283515	-0.160563	-0.160563	-0.160563	-0.272662	-0.583636	-0.566095	0.133355	-0.620008	0.590902	-0.438837	0.567063	-0.471411	-0.146869	-0.146869
RamDA_mESC_12h_G03	0.793226	-0.477597	-0.222636	-0.572759	-0.400714	-0.231188	-0.349154	2.53198	-0.327551	-0.650727	2.63566	0.105059	-0.3238	-0.619362	-0.30267	-0.318323	2.62458	-0.446265	1.75842	-0.634696	-0.674217	-0.451953	1.17715	-0.321733	-0.432043	-0.4676	-0.461349	-0.327312	1.58554	-0.462408	-0.605817	-0.283195	-0.403417	-0.357927	-0.283516	-0.137621	-0.137621	-0.137621	-0.272662	-0.583636	-0.566113	-0.220084	1.59985	0.990877	-0.562483	0.759509	-0.471411	-0.538191	-0.538191
RamDA_mESC_12h_G05	0.0255805	-0.434536	-1.13931	-0.506582	-0.446444	-0.231188	0.194355	-0.314689	-0.368259	-0.650727	-0.46083	-0.718845	-0.3238	-0.619362	-0.14446	-0.318324	-0.415086	-0.446265	0.481718	-0.634696	-0.674217	-0.451953	-0.36541	-0.27284	-0.104665	-0.44573	-0.567369	-0.327312	-0.74092	-0.462425	-0.605817	-0.283195	-0.403417	-0.357927	-0.283516	-0.162669	-0.162669	-0.162669	-0.272662	-0.583636	0.252429	1.04898	-0.620008	-0.686917	-0.562483	-0.0230779	-0.471411	-0.538191	-0.538191
RamDA_mESC_12h_G06	-0.485534	-0.48062	0.234784	-0.530399	-0.446444	-0.231188	-0.525003	-0.314689	-0.361194	2.43878	-0.247562	0.27778	-0.3238	2.47538	-0.395999	-0.318324	0.987339	-0.446265	1.23924	-0.634696	2.3621	0.262778	-0.36541	-0.351161	-0.432043	-0.512333	-0.321617	-0.327312	1.14476	-0.462425	1.09505	-0.00455829	-0.403417	0.0613555	-0.283516	-0.1701	-0.1701	-0.1701	-0.272662	-0.583636	-0.566113	-0.220084	-0.132588	0.0759025	-0.562296	1.02376	-0.471411	1.63042	1.63042
RamDA_mESC_12h_G07	-0.497101	-0.424914	-0.49715	-0.413828	-0.446444	-0.231188	-0.525003	-0.314689	-0.375935	-0.129458	-0.46083	-0.970128	-0.3238	-0.183056	-0.480434	2.31147	0.306144	-0.446265	3.00338	-0.634696	-0.190731	0.418062	3.61357	3.3929	-0.432043	-0.421814	-0.312381	-0.327312	0.530459	-0.462424	0.296926	-0.283195	-0.403417	-0.357927	-0.283516	-0.166842	-0.166842	-0.166842	-0.272662	-0.549176	1.86913	3.60224	1.62401	-0.586269	-0.562483	0.412369	-0.471411	-0.132889	-0.132889
RamDA_mESC_12h_G08	-0.517825	-0.24198	-1.06414	-0.565081	-0.446444	-0.231188	-0.525003	-0.314689	-0.397191	-0.650727	-0.227593	-1.19944	2.95915	-0.619362	-0.312241	-0.318324	-0.432733	-0.446265	0.538444	-0.634696	-0.674217	-0.451953	-0.36541	0.19932	-0.432043	-0.479719	-0.830219	-0.327312	0.695781	1.33357	-0.605817	-0.283195	-0.403417	-0.357927	-0.283516	-0.162794	-0.162794	-0.162794	0.045574	-0.565206	-0.480354	-0.220084	-0.620008	1.65502	-0.562483	0.736221	-0.471411	-0.538191	-0.538191
RamDA_mESC_12h_G09	-0.465063	-0.270858	-0.399269	-0.586563	0.122016	-0.231188	-0.505478	-0.314689	0.990986	-0.650727	-0.46083	0.558136	-0.323253	-0.619362	-0.480458	1.19235	4.8048	-0.446265	2.85941	-0.634696	-0.447475	-0.451652	-0.36541	-0.351161	1.69881	-0.512333	1.5856	-0.327312	-0.708949	2.48126	-0.605817	-0.283195	0.0642399	0.931781	-0.283452	-0.170036	-0.170036	-0.170036	-0.272662	-0.583636	-0.566113	-0.220084	2.0523	2.15073	2.83979	0.465219	-0.471411	-0.538191	-0.538191
RamDA_mESC_12h_G12	-0.052352	-0.368619	0.267951	-0.557411	-0.357546	-0.231188	1.28375	0.877326	-0.299447	-0.650727	2.35891	0.996918	-0.323799	-0.24002	-0.354567	2.38358	-0.432733	-0.446265	4.32924	-0.634696	-0.674217	-0.451836	-0.36541	-0.317463	1.28533	-0.49227	-0.920553	1.67782	1.09598	0.900457	-0.605817	-0.283195	-0.403417	-0.357927	-0.283516	-0.159023	-0.159023	-0.159023	-0.272662	-0.583636	-0.538448	-0.220084	-0.620008	0.562175	0.320559	0.777116	-0.471411	-0.538191	-0.538191
RamDA_mESC_12h_H01	-0.484371	-0.344505	-1.12229	-0.326514	-0.446444	1.81585	-0.525003	-0.314689	-0.397191	-0.530827	5.70118	-1.31008	3.30017	-0.619362	-0.0919476	-0.317694	6.78009	-0.446265	0.456038	-0.634696	-0.674217	-0.451953	-0.36541	-0.351161	-0.432043	-0.512333	-0.56822	-0.327312	0.863502	-0.462425	-0.435541	-0.283195	-0.403417	-0.357927	-0.283516	-0.1701	-0.1701	-0.1701	-0.272662	-0.583636	-0.566113	-0.220084	-0.620008	2.53189	1.35037	0.899778	-0.471411	-0.538191	-0.538191
RamDA_mESC_12h_H02	-0.218277	-0.253328	-0.897365	-0.525355	-0.425273	3.02393	-0.525003	1.15395	-0.397191	-0.371391	2.39348	-0.815043	6.53822	-0.257945	-0.139743	-0.318324	1.69434	-0.446265	1.95815	-0.634696	-0.466542	-0.451769	2.91123	5.46534	0.0724757	-0.417949	1.93061	-0.327312	2.14924	0.89636	-0.605817	-0.283195	-0.403417	-0.357927	-0.283516	-0.1701	-0.1701	-0.1701	-0.272662	-0.583636	-0.566113	-0.220084	-0.620008	2.32996	-0.562374	0.675862	-0.471411	-0.538191	-0.538191
RamDA_mESC_12h_H05	0.391317	-0.503225	2.02805	-0.586563	-0.301978	7.85622	1.9757	-0.314689	-0.397191	-0.650727	-0.46083	1.77709	5.73135	-0.619362	-0.467089	-0.318324	-0.432733	-0.425942	4.03603	-0.634696	-0.674217	-0.451953	5.90086	-0.326375	-0.432043	-0.319097	-0.869141	-0.327312	3.30927	6.47492	-0.605817	1.64253	-0.403417	2.88593	3.75918	-0.15669	-0.15669	-0.15669	-0.272662	-0.583636	-0.566113	-0.220084	-0.425109	4.18371	4.03713	0.657177	-0.471411	-0.538191	-0.538191
RamDA_mESC_12h_H06	-0.464009	-0.493372	-1.21251	-0.558206	0.663539	-0.231188	-0.467091	-0.314689	-0.397191	-0.650727	-0.449238	-0.987202	0.904683	-0.619362	-0.455753	0.780675	-0.432733	-0.446265	0.547165	-0.0206896	-0.674217	-0.451953	-0.365409	-0.288582	-0.431512	-0.453578	1.68199	3.08842	0.190276	-0.462425	-0.605817	-0.283195	-0.403417	-0.357927	-0.283516	-0.148065	-0.148065	-0.148065	-0.272662	-0.583636	-0.566113	-0.220084	0.22144	-0.686917	1.94734	1.19059	-0.471411	-0.538191	-0.538191
RamDA_mESC_12h_H07	0.124598	-0.488931	-1.17762	-0.586563	-0.435344	2.15496	-0.222812	-0.314689	-0.397191	1.92693	-0.330326	-1.50707	-0.3238	2.10174	-0.439795	1.62721	1.31382	-0.446265	-0.202063	-0.634696	2.82555	2.30297	-0.36541	-0.20324	-0.432043	-0.512333	0.55289	-0.327312	0.510616	-0.22236	2.3601	-0.283195	-0.403417	-0.357927	-0.283516	-0.158434	-0.158434	-0.158434	-0.272662	-0.583636	-0.566113	-0.220084	0.179368	2.30719	0.587466	0.922634	-0.471411	1.68187	1.68187
RamDA_mESC_12h_H08	-0.459703	-0.503225	-0.682766	-0.575803	-0.446444	-0.231188	-0.525003	-0.314689	-0.343598	-0.650727	-0.46083	-1.05975	-0.3238	-0.619362	-0.411982	-0.318324	-0.432733	-0.446265	0.772287	-0.634696	-0.674217	-0.451953	-0.363236	-0.351161	-0.432043	-0.512333	-0.688056	-0.327312	1.19462	-0.462425	-0.605817	-0.283195	0.292729	0.0229522	-0.283516	-0.1701	-0.1701	-0.1701	-0.272662	-0.583636	0.560679	-0.220084	-0.620008	-0.26493	-0.562483	1.0853	-0.471411	-0.538191	-0.538191
RamDA_mESC_12h_H09	-0.513153	-0.310536	-0.874016	-0.565852	-0.446444	5.27476	-0.525003	2.21655	-0.397191	-0.650727	0.24332	-0.88628	0.15739	-0.394245	-0.289791	-0.318324	-0.163178	-0.446265	0.307625	-0.634696	0.0182861	-0.451953	-0.36541	-0.351161	-0.432043	-0.477677	-0.673259	3.15314	1.20175	2.42629	0.290932	-0.283195	-0.403417	-0.357927	-0.283516	-0.15552	-0.15552	-0.15552	-0.272662	-0.583636	1.54121	-0.220084	-0.620008	2.24203	2.40154	0.0323191	-0.31787	-0.538191	-0.538191
RamDA_mESC_12h_H10	-0.155884	-0.503225	-1.14038	-0.534536	0.354974	-0.231188	-0.525003	-0.314689	-0.331542	-0.650727	-0.46083	0.38835	-0.3238	-0.619362	-0.442899	-0.318324	-0.405704	-0.446265	0.429851	-0.634696	-0.674217	-0.451953	-0.36541	2.64731	1.35523	-0.503625	2.05407	-0.327312	0.636627	-0.439245	-0.605817	-0.283195	-0.403417	-0.357927	-0.283516	-0.13642	-0.13642	-0.13642	2.38118	-0.583636	-0.453932	-0.220084	-0.620008	0.5002	-0.562483	0.94768	-0.471411	-0.538191	-0.538191
RamDA_mESC_12h_H11	-0.300332	-0.4806	-0.961502	-0.560368	-0.446444	-0.231188	-0.525003	-0.314689	-0.397191	-0.650727	-0.375058	-1.25766	-0.3238	-0.619362	-0.343797	2.74008	-0.400484	-0.446265	1.47023	-0.634696	-0.674217	-0.451953	-0.36541	1.76345	-0.432043	-0.512333	-0.429835	-0.327312	1.93906	-0.462425	-0.605817	-0.283195	-0.403417	2.16061	-0.283516	-0.1701	-0.1701	-0.1701	-0.272662	-0.583636	-0.566113	-0.220084	1.40827	0.388452	0.685799	0.991895	-0.471411	-0.538191	-0.538191
RamDA_mESC_12h_H12	-0.0915422	-0.503225	-1.18684	-0.583429	-0.446444	-0.231188	-0.525003	-0.314689	-0.397191	-0.650727	1.88365	-1.09386	-0.323597	-0.619362	-0.379587	-0.318324	-0.432733	-0.446265	2.58362	-0.634696	-0.674217	-0.451953	-0.36541	-0.351161	-0.271634	-0.50549	-0.264767	-0.327312	1.64334	-0.462425	-0.605817	-0.283195	-0.403417	2.61036	-0.283516	-0.155116	-0.155116	-0.155116	-0.272662	-0.583636	0.949639	0.187051	0.9801	1.29508	-0.562482	0.975181	-0.471411	-0.538191	-0.538191
RamDA_mESC_24h_A04	-0.27655	-0.503225	-1.19898	-0.294736	-0.440637	-0.231188	-0.525003	-0.314682	-0.397191	-0.218447	-0.46083	-0.470805	1.37208	0.388702	-0.470573	-0.316805	-0.432733	-0.446265	-0.417563	-0.634696	1.15414	1.21062	-0.36541	-0.351161	-0.432043	-0.494473	0.15538	-0.327312	-0.74092	-0.462425	0.226396	-0.283195	-0.403417	-0.357927	-0.283516	-0.1701	-0.1701	-0.1701	-0.272662	-0.583636	-0.566062	-0.220084	0.646088	-0.686917	0.719964	0.107983	-0.471411	0.281603	0.281603
RamDA_mESC_24h_A05	-0.345627	-0.503225	-0.909893	-0.568578	-0.442184	-0.231188	-0.525003	5.86517	-0.397191	-0.650727	-0.46083	-1.19794	-0.3238	-0.619362	-0.470004	-0.318324	-0.432733	-0.446265	1.65079	-0.634696	-0.674217	-0.451953	-0.36541	1.04441	-0.432043	-0.512333	0.165667	-0.327312	-0.74092	-0.462425	-0.605817	-0.283195	-0.403417	-0.357927	-0.283516	-0.1701	-0.1701	-0.1701	-0.272662	-0.583636	-0.566113	-0.220084	-0.238524	-0.686917	-0.562483	-0.871388	-0.471411	-0.538191	-0.538191
RamDA_mESC_24h_A06	-0.512332	-0.503225	-1.01852	-0.29345	-0.446444	-0.231188	-0.525003	-0.314689	-0.397191	0.105515	-0.460828	-0.934372	-0.3238	0.869983	-0.480458	-0.318324	-0.432733	-0.446265	2.55103	-0.634696	0.0498626	0.656701	-0.36541	3.27355	-0.196318	-0.512333	-0.917322	-0.327312	-0.399946	-0.462425	-0.265317	-0.283195	-0.403417	2.99747	-0.283516	-0.1701	-0.1701	-0.1701	-0.272662	-0.573322	1.58392	1.90441	-0.620008	2.57046	-0.507254	-0.0563163	-0.471411	-0.538191	-0.538191
RamDA_mESC_24h_A08	-0.519079	-0.503225	1.56087	-0.586563	-0.437541	-0.231188	-0.525003	-0.314689	-0.3788	-0.176678	-0.46083	1.31793	-0.323777	-0.0763179	-0.480458	-0.318324	-0.432733	-0.446265	-0.422932	-0.634696	-0.0616811	0.575574	-0.36541	-0.351161	-0.284727	-0.512333	-0.457203	-0.327312	-0.74092	-0.462425	-0.187268	-0.283195	-0.403417	-0.357927	-0.283516	9.73381	9.73381	9.73381	-0.272662	-0.583636	1.23116	-0.220084	-0.620008	-0.198706	1.77371	-0.714523	-0.471411	-0.00848428	-0.00848428
RamDA_mESC_24h_A09	-0.388632	-0.477431	1.0195	-0.296374	0.12106	-0.231188	-0.525003	-0.314689	-0.397191	-0.53669	2.16513	0.355404	-0.3238	-0.109133	-0.33673	-0.318324	-0.432733	-0.446265	-0.20364	-0.634696	0.101817	1.5264	-0.36541	-0.0164927	-0.432043	-0.512333	0.402871	-0.327312	0.0225716	-0.462425	-0.443866	-0.283195	-0.403417	-0.357927	-0.283516	-0.1701	-0.1701	-0.1701	-0.272662	-0.583636	-0.566113	1.08103	0.668521	-0.686917	1.23071	0.450463	-0.471411	-0.538191	-0.538191
RamDA_mESC_24h_A10	-0.529054	-0.448797	0.947341	-0.47134	-0.382915	-0.231188	-0.525003	-0.314689	-0.170673	0.513342	-0.46083	0.660892	-0.3238	0.163791	-0.404271	-0.318324	-0.432733	-0.426535	-0.471411	-0.634696	-0.178618	-0.451953	-0.36541	-0.351161	-0.432043	-0.496689	-0.769063	0.886172	-0.74092	-0.462425	0.451991	-0.283195	-0.403417	-0.357927	-0.283516	-0.154163	-0.154163	-0.154163	-0.237671	-0.583636	-0.566113	-0.220084	-0.620008	-0.686917	1.93155	-0.316045	-0.471411	-0.269574	-0.269574
RamDA_mESC_24h_A11	-0.529054	-0.503225	0.220175	-0.439451	-0.446444	-0.231188	-0.525003	-0.314689	-0.0872204	-0.54649	-0.369777	-0.278491	-0.3238	-0.619362	-0.480458	-0.318324	-0.432733	-0.446265	-0.440981	-0.481849	-0.560029	-0.451953	-0.36541	0.0320968	-0.432043	-0.512333	-0.715552	0.852632	-0.740902	-0.462425	-0.605817	-0.283195	-0.403417	-0.357927	-0.283516	-0.165143	-0.165143	-0.165143	-0.272662	-0.579268	-0.494365	-0.220084	-0.00739589	-0.686917	-0.562483	1.06158	-0.471411	-0.538191	-0.538191
RamDA_mESC_24h_A12	-0.521389	-0.46681	1.08179	-0.436322	-0.392468	-0.231188	-0.525003	-0.314689	-0.309539	-0.214187	-0.460821	1.42989	-0.3238	0.143025	-0.480458	-0.318324	-0.432733	-0.352509	-0.336514	-0.123998	0.135281	-0.451953	-0.36541	-0.0903718	0.48788	-0.488283	-0.466579	-0.327312	0.858172	-0.462425	0.12572	-0.283195	-0.403417	1.85829	-0.283516	6.14356	6.14356	6.14356	-0.272662	-0.469703	-0.566113	-0.220084	-0.620008	1.1239	-0.505637	0.0218583	3.08683	-0.0162791	-0.0162791
RamDA_mESC_24h_B01	-0.292527	-0.503225	-1.2061	-0.506148	-0.446444	-0.231188	-0.525003	-0.314689	-0.397191	-0.650727	-0.0150974	-1.48438	-0.3238	-0.619362	-0.480458	-0.318324	0.0435647	-0.446265	-0.411505	-0.634696	-0.674217	-0.451953	-0.36541	0.0687284	-0.432043	-0.506366	1.85515	-0.327312	-0.582592	-0.462425	-0.605817	2.62441	-0.403417	-0.357927	-0.283516	-0.156725	-0.156725	-0.156725	-0.272662	-0.451868	0.418235	-0.220084	-0.620008	-0.686917	-0.562482	-0.214646	-0.172592	-0.538191	-0.538191
RamDA_mESC_24h_B02	-0.376312	-0.503225	-0.239193	-0.521222	-0.0752235	-0.231188	-0.525003	-0.271855	-0.397191	-0.650727	-0.0969727	-0.667048	-0.3238	-0.619362	-0.466754	-0.318324	-0.432733	-0.446265	-0.414811	-0.634696	-0.674217	-0.451953	-0.36541	-0.351161	-0.432043	-0.512333	-0.649103	-0.327312	-0.166548	-0.462425	-0.605817	-0.283195	-0.403417	1.39379	-0.283516	-0.1701	-0.1701	-0.1701	-0.272662	-0.583636	-0.52211	-0.220084	-0.620008	0.236273	-0.0315169	-0.0858129	-0.471411	-0.538191	-0.538191
RamDA_mESC_24h_B03	-0.529054	-0.503225	0.82524	-0.506854	-0.446444	-0.231188	-0.525003	-0.314689	-0.219379	0.0300726	-0.46083	1.16049	-0.32378	-0.0467979	-0.480458	-0.318324	-0.432733	-0.446265	-0.274236	-0.634696	-0.132185	-0.450891	-0.36541	-0.321241	1.20557	-0.512333	-0.723795	-0.327312	0.100769	-0.462425	-0.237615	0.315682	-0.403417	-0.357927	-0.283516	-0.137057	-0.137057	-0.137057	0.0147039	-0.583636	1.78207	-0.220084	-0.620008	-0.545426	1.46752	0.928874	-0.471411	0.258386	0.258386
RamDA_mESC_24h_B04	-0.492603	-0.493156	-0.26563	-0.527143	-0.446443	-0.231188	-0.525003	-0.314689	-0.397191	-0.650727	-0.46083	-0.341497	-0.3238	-0.619362	-0.480458	-0.317075	-0.432733	-0.446265	-0.365681	-0.31577	-0.674217	-0.451953	-0.36541	-0.289744	-0.306097	-0.512333	-0.554488	-0.327312	-0.74092	-0.462425	-0.605817	1.94053	-0.403417	-0.357927	-0.283516	-0.15076	-0.15076	-0.15076	-0.272662	-0.583636	0.634463	-0.220084	1.34441	-0.686917	1.5978	0.45992	-0.471411	-0.538191	-0.538191
RamDA_mESC_24h_B05	-0.489817	-0.503225	-0.430911	-0.487827	-0.441066	-0.231188	-0.525003	-0.314689	-0.311935	-0.553866	-0.46083	-0.0539161	-0.270758	0.233933	-0.480458	0.0810189	-0.432193	-0.446265	0.18682	-0.634696	-0.00418743	-0.451953	-0.36541	-0.235748	-0.432043	-0.512333	-0.618545	2.01571	-0.0439691	-0.462425	-0.468253	-0.283195	-0.403417	-0.357927	-0.283516	-0.152211	-0.152211	-0.152211	-0.272662	-0.583636	-0.313809	-0.220084	-0.620008	-0.686917	-0.562483	0.396271	-0.471411	-0.229402	-0.229402
RamDA_mESC_24h_B06	-0.29717	-0.503225	-1.15134	-0.359523	-0.437749	-0.231188	-0.525003	-0.314689	-0.397191	-0.650727	1.81299	-1.45207	-0.3238	-0.619362	-0.480458	-0.318324	-0.431867	-0.446265	-0.47259	-0.341198	-0.674217	-0.451953	0.231298	-0.351161	-0.432043	-0.502161	-0.614644	-0.327312	-0.74092	-0.462425	-0.605817	-0.283195	-0.403417	-0.357927	-0.283516	-0.1701	-0.1701	-0.1701	-0.272662	-0.549323	-0.566113	-0.220084	0.900923	-0.686917	-0.562483	-0.405905	0.503594	-0.538191	-0.538191
RamDA_mESC_24h_B07	-0.0151518	-0.503225	-0.0576377	-0.42414	-0.442246	-0.231188	-0.525003	-0.314689	-0.397191	-0.247725	-0.46083	-0.639842	-0.3238	-0.273173	-0.480458	-0.318324	-0.432733	-0.446265	-0.39691	-0.563075	-0.182314	-0.451953	-0.36541	-0.188887	-0.432043	-0.49372	-1.07675	-0.327312	-0.74092	0.253406	0.365628	-0.283195	-0.403417	-0.357927	-0.283516	-0.162076	-0.162076	-0.162076	-0.272662	-0.575579	0.912193	-0.220084	-0.149141	-0.686917	-0.562483	-1.07077	-0.471411	-0.191412	-0.191412
RamDA_mESC_24h_B08	0.178797	-0.503225	-0.0741059	-0.388486	-0.446444	-0.231188	-0.525003	-0.314689	-0.387156	-0.232543	-0.46083	0.42003	-0.3238	-0.0205634	-0.480458	-0.0329633	0.5392	-0.42747	-0.265075	-0.634696	-0.112407	-0.451953	-0.36541	-0.175213	-0.432043	-0.512333	1.79213	-0.327312	-0.74092	-0.462425	-0.0123302	-0.283195	-0.403417	-0.357927	-0.283516	-0.1701	-0.1701	-0.1701	-0.272662	-0.583636	1.34101	-0.220084	-0.620008	-0.68293	-0.562483	-0.156904	-0.471411	-0.342566	-0.342566
RamDA_mESC_24h_B09	-0.509559	-0.503225	-1.17446	-0.457304	-0.446444	-0.231188	-0.525003	-0.314689	-0.337153	2.63053	2.94155	-1.27216	-0.3238	2.96573	-0.480458	-0.318324	-0.432731	-0.446265	-0.360202	-0.634696	2.95985	4.43841	-0.36541	0.648061	-0.432043	-0.512333	-0.0296685	-0.327312	0.0371996	-0.462425	2.99417	1.13249	0.734474	-0.357927	1.00767	-0.152459	-0.152459	-0.152459	-0.272662	-0.526286	1.22658	-0.220084	-0.619696	-0.686917	0.542801	-0.0507839	-0.471411	1.96726	1.96726
RamDA_mESC_24h_B10	-0.370168	-0.478283	-1.14701	-0.409982	-0.446444	-0.231188	-0.525003	-0.314689	-0.397191	-0.650727	-0.46083	-1.09106	-0.3238	-0.619362	-0.480441	-0.318324	-0.432733	-0.4199	-0.24323	-0.634696	-0.552135	-0.451953	0.229788	-0.351161	-0.432043	-0.512333	0.551737	5.38793	-0.0309435	-0.462425	-0.447549	3.23057	-0.403417	-0.357927	-0.283516	-0.1701	-0.1701	-0.1701	-0.272662	-0.583636	-0.566113	-0.220084	-0.620008	-0.686917	-0.562483	-0.472322	-0.471411	-0.538191	-0.538191
RamDA_mESC_24h_B11	-0.361032	-0.503225	0.73935	-0.440094	-0.424924	-0.231188	-0.525003	-0.314689	-0.0380794	-0.319437	1.37185	0.578309	-0.3238	-0.299073	-0.480458	-0.318324	-0.42591	-0.446265	-0.32316	-0.634696	-0.674217	-0.451953	-0.36541	1.67414	-0.432043	-0.512333	-0.981871	-0.327312	-0.74092	-0.462425	-0.285564	5.35783	-0.403417	0.576998	-0.283516	-0.1701	-0.1701	-0.1701	-0.272661	-0.583636	-0.566113	-0.220084	-0.620008	-0.686917	0.981327	-0.281462	-0.471411	-0.331036	-0.331036
RamDA_mESC_24h_B12	-0.464085	-0.503225	0.113566	-0.120835	-0.446444	-0.231188	-0.525003	-0.314689	-0.397191	-0.650727	-0.179986	0.416514	-0.315831	-0.448996	-0.480458	-0.318324	-0.432733	-0.446265	-0.333714	-0.569286	-0.0600277	0.813172	-0.36541	-0.351161	0.0102299	-0.512333	-0.317752	-0.327312	-0.74092	-0.462425	-0.243117	-0.283195	-0.403417	-0.357927	-0.283516	-0.160788	-0.160788	-0.160788	-0.272662	-0.565289	0.787931	-0.220084	-0.620008	-0.686917	2.22315	0.821719	-0.471411	-0.538191	-0.538191
RamDA_mESC_24h_C01	-0.485696	-0.503225	0.652648	-0.428768	-0.442238	-0.231188	-0.525003	3.65131	-0.369701	-0.650727	-0.46083	0.641225	-0.321495	-0.619362	-0.480458	-0.300246	0.854728	-0.446265	-0.471397	-0.634696	-0.55219	-0.451953	-0.36541	-0.351161	-0.220768	-0.512333	0.031995	1.5967	-0.74092	1.05079	-0.447622	2.35168	-0.403417	-0.357927	1.29835	-0.160629	-0.160629	-0.160629	-0.272662	-0.343794	-0.506037	-0.220084	1.8588	-0.686917	2.34944	-0.194342	-0.295171	-0.538191	-0.538191
RamDA_mESC_24h_C02	-0.529054	-0.503225	-0.902032	-0.57773	-0.399098	-0.231188	-0.525003	-0.314689	-0.373573	-0.650727	-0.205571	-0.956074	-0.3238	-0.619362	-0.480458	-0.2761	-0.432733	-0.446265	-0.343198	-0.634696	-0.674217	-0.451835	0.563875	-0.351161	-0.432043	-0.512333	0.530412	-0.327312	-0.74092	-0.462425	-0.605817	-0.283195	-0.403417	-0.357927	1.18276	-0.151919	-0.151919	-0.151919	-0.272662	-0.583636	-0.566113	-0.220084	1.10309	-0.686917	-0.562483	-0.058532	-0.471411	-0.538191	-0.538191
RamDA_mESC_24h_C03	-0.529054	-0.503225	0.0395697	-0.468649	-0.426529	-0.231188	-0.525003	-0.314689	-0.353236	-0.650727	-0.46083	0.169967	-0.3238	-0.619362	-0.480458	1.77534	-0.432732	-0.446265	-0.449155	-0.434843	-0.674217	-0.451953	-0.365388	-0.351161	-0.432043	-0.512333	-1.07675	-0.327312	-0.542607	-0.462425	-0.605817	-0.283195	-0.403417	-0.357786	-0.283516	-0.161335	-0.161335	-0.161335	-0.272662	-0.222066	-0.566113	-0.220084	1.72421	-0.686917	-0.357419	-0.0960377	-0.471411	-0.538191	-0.538191
RamDA_mESC_24h_C04	-0.336657	-0.503225	-1.17856	-0.315363	-0.43486	-0.231188	-0.525003	-0.314689	-0.397191	-0.158891	-0.46083	-0.470101	0.87729	0.0748656	-0.452072	-0.318324	-0.432626	-0.446265	-0.414568	-0.1476	-0.218323	-0.451953	-0.36541	-0.176284	-0.110829	-0.512333	1.15154	-0.327312	-0.74092	-0.462425	-0.357781	-0.283195	-0.403417	-0.357927	-0.283516	-0.1701	-0.1701	-0.1701	-0.272662	-0.583636	-0.566113	-0.220084	0.45981	-0.686917	0.257145	0.408137	-0.471411	-0.298014	-0.298014
RamDA_mESC_24h_C05	-0.0181827	-0.43388	0.604714	-0.586563	-0.446444	-0.231188	0.593461	-0.314689	-0.397191	1.26199	-0.46083	0.478779	-0.3238	0.920534	-0.459682	-0.318323	-0.432733	-0.446265	3.65085	-0.634696	2.0098	0.568579	-0.36541	-0.351161	-0.432043	-0.441352	-1.07675	-0.327312	-0.74092	-0.462425	1.22899	-0.283195	-0.403417	-0.357927	0.576547	-0.146975	-0.146975	-0.146975	-0.272662	-0.583636	0.0380227	-0.220084	1.68811	-0.686917	-0.562483	0.877229	-0.471411	2.27762	2.27762
RamDA_mESC_24h_C06	-0.506656	-0.503225	0.844744	-0.500133	-0.446444	-0.231188	-0.525003	-0.314689	-0.397191	-0.0523271	0.113155	0.451488	-0.3238	-0.0909847	-0.480458	-0.318324	-0.432733	-0.446265	-0.200502	-0.552875	0.430323	-0.451953	-0.365407	-0.350545	-0.328738	-0.512333	-0.818499	1.74163	0.186695	-0.462425	0.36694	-0.283195	-0.403417	-0.357927	-0.283516	-0.1701	-0.1701	-0.1701	-0.272662	-0.583636	-0.566111	-0.220084	1.54018	-0.686917	-0.562483	0.194054	-0.471411	-0.538191	-0.538191
RamDA_mESC_24h_C07	-0.517429	-0.503225	1.72637	-0.510176	-0.440927	-0.231188	-0.525003	-0.314689	-0.376641	-0.650727	-0.46083	1.3481	-0.3238	-0.399862	-0.45607	-0.318324	-0.432733	-0.446265	-0.458021	-0.634696	-0.430082	-0.451619	-0.36541	-0.351161	-0.328152	-0.512333	-0.736765	-0.327312	-0.74092	-0.462425	-0.605817	-0.283195	-0.403417	-0.357927	-0.283516	-0.158294	-0.158294	-0.158294	-0.272662	-0.582712	0.2137	-0.220084	2.80414	-0.686917	-0.561612	0.0693181	-0.471411	-0.538191	-0.538191
RamDA_mESC_24h_C08	-0.499925	-0.503225	-1.09599	-0.463577	-0.398183	-0.231188	-0.525003	-0.314689	-0.397191	-0.508444	-0.460827	0.385176	-0.303177	-0.619362	-0.449836	2.20102	1.21179	-0.446265	-0.428197	-0.426689	-0.674217	-0.451874	-0.36541	-0.351161	-0.432038	-0.512333	3.62778	-0.327312	-0.457571	-0.462425	-0.212494	-0.283195	-0.403417	-0.357927	-0.283516	-0.1701	-0.1701	-0.1701	-0.272662	-0.583636	2.81689	-0.220084	2.28082	-0.686917	-0.56229	0.187989	-0.471411	-0.538191	-0.538191
RamDA_mESC_24h_C09	-0.453351	-0.42022	-0.778019	-0.372927	-0.442346	-0.231188	-0.487558	-0.314689	-0.397191	-0.650727	0.524306	-0.645679	-0.3238	-0.619362	-0.480419	-0.318324	-0.432733	-0.376872	-0.0126476	-0.634696	-0.571149	-0.451953	-0.36541	-0.159864	-0.432043	-0.180357	2.2069	-0.327312	-0.0773182	-0.462425	-0.605817	-0.283195	-0.403417	-0.357927	0.632432	-0.153145	-0.153145	-0.153145	-0.272662	-0.567924	-0.566113	-0.220084	-0.620008	-0.686917	-0.562483	0.00774243	-0.0347904	-0.538191	-0.538191
RamDA_mESC_24h_C10	-0.505317	-0.503225	1.73438	-0.502269	-0.403747	-0.231188	-0.525003	-0.314689	-0.384566	0.244821	-0.46083	1.61537	-0.3238	1.09159	-0.480458	-0.318324	0.0240385	-0.399103	-0.183444	-0.531045	1.50062	-0.451953	-0.363024	-0.351161	-0.432043	-0.512333	0.120933	-0.327312	-0.74092	0.56125	0.591539	-0.283195	-0.403417	-0.356853	-0.283516	-0.15482	-0.15482	-0.15482	-0.272662	-0.583635	-0.559503	-0.220084	0.287766	-0.64774	-0.562483	-0.0140357	0.810445	1.21265	1.21265
RamDA_mESC_24h_C11	-0.516296	-0.503225	0.302178	-0.571991	-0.446444	-0.231188	-0.525003	-0.314689	-0.3634	-0.29348	-0.46083	-0.103401	-0.3238	0.23645	-0.480458	-0.318324	-0.432733	-0.405598	-0.287375	-0.634696	0.0604257	-0.451362	-0.36541	-0.141356	-0.348409	-0.464052	0.67437	1.29751	-0.267417	-0.462425	-0.0987458	-0.283195	-0.403417	-0.357927	-0.283516	-0.14507	-0.14507	-0.14507	-0.272662	-0.583636	-0.566113	-0.220084	-0.620008	-0.401431	-0.562483	0.528987	-0.227156	-0.318656	-0.318656
RamDA_mESC_24h_C12	-0.523626	-0.503225	3.30279	-0.320509	0.797816	-0.231188	-0.525003	-0.314689	0.0536788	-0.650727	-0.46083	2.76227	-0.3238	-0.619362	-0.480458	-0.318324	0.174424	-0.446265	-0.400646	-0.634696	-0.574539	-0.451583	-0.36541	-0.181881	-0.101073	-0.512333	-0.741948	3.5575	-0.740917	-0.462425	-0.605817	-0.282523	-0.403417	-0.357927	-0.283516	-0.152409	-0.152409	-0.152409	-0.272662	-0.556058	-0.566107	-0.220084	-0.620008	-0.686917	-0.544155	-0.37824	-0.120732	-0.378031	-0.378031
RamDA_mESC_24h_D01	-0.497997	-0.503225	-0.961657	0.30761	-0.418746	-0.231188	-0.525003	-0.314689	-0.397191	-0.650727	-0.46083	-1.55218	-0.3238	-0.619362	-0.480458	-0.318321	-0.00697308	-0.446265	-0.381261	-0.478076	-0.674217	-0.451953	-0.36541	3.11147	-0.184251	-0.512333	3.05063	-0.327312	-0.343238	-0.462425	-0.605817	-0.283195	-0.403417	-0.357927	-0.283516	-0.151985	-0.151985	-0.151985	-0.272662	-0.583636	-0.427516	-0.220084	1.43759	-0.686917	-0.53931	0.799721	0.133994	-0.538191	-0.538191
RamDA_mESC_24h_D02	-0.517133	-0.503225	-0.601	-0.522241	-0.44403	-0.231188	-0.525003	-0.267263	-0.381377	0.543569	-0.460816	-0.894729	-0.3238	0.00690259	-0.480458	-0.317493	-0.432733	-0.446265	-0.25196	-0.634696	-0.222215	0.0749279	-0.36541	-0.351161	-0.432043	-0.48407	-0.298816	-0.327312	-0.334139	-0.462425	-0.0700162	-0.283195	-0.403417	-0.357927	-0.283516	-0.170097	-0.170097	-0.170097	-0.272662	-0.583636	-0.566113	-0.220084	-0.620008	-0.686917	-0.562479	0.294233	-0.471411	0.0522175	0.0522175
RamDA_mESC_24h_D03	-0.056609	-0.503225	-0.364841	-0.207053	-0.446444	-0.231188	-0.525003	-0.314689	-0.397191	-0.650727	-0.46083	-0.848536	-0.3238	-0.619362	-0.480458	-0.288365	-0.432733	-0.446265	-0.426382	-0.634696	-0.674217	-0.451953	-0.36541	0.0420457	-0.432043	-0.512333	-0.281923	-0.327312	-0.74092	-0.462425	-0.605817	-0.283195	-0.403417	-0.357927	-0.283516	-0.1701	-0.1701	-0.1701	-0.272662	-0.583636	-0.566113	-0.220084	-0.620008	-0.686917	1.12769	0.34609	-0.471411	-0.538191	-0.538191
RamDA_mESC_24h_D04	-0.525629	-0.503225	1.30976	-0.469797	-0.446444	-0.231188	-0.525003	-0.314689	-0.397191	0.719834	-0.46083	1.00944	-0.3238	0.76359	-0.448205	-0.318324	-0.432733	-0.412313	-0.325518	-0.416008	1.73807	4.24084	-0.36541	-0.264804	-0.32702	-0.505829	0.256773	2.15821	-0.510728	-0.462425	1.10326	-0.283195	-0.403417	-0.357927	-0.283516	-0.1701	-0.1701	-0.1701	-0.272662	-0.583636	-0.566112	-0.220084	-0.620008	-0.686917	-0.562483	0.287473	-0.0125583	-0.302568	-0.302568
RamDA_mESC_24h_D05	-0.529054	-0.473009	-1.14225	-0.21089	-0.413748	-0.231188	-0.525003	-0.314689	-0.397191	0.646711	-0.46083	-1.4082	-0.3238	1.37701	-0.480458	-0.318324	-0.432733	-0.446265	-0.201965	-0.634696	1.8239	-0.451953	-0.36541	-0.351161	-0.32667	-0.512333	-0.330787	-0.327312	-0.74092	1.14168	2.14729	-0.283195	-0.403417	-0.357927	-0.283516	-0.161813	-0.161813	-0.161813	-0.272662	-0.583636	-0.566113	-0.220084	-0.620008	0.0517185	-0.562483	0.0848396	-0.471411	0.651762	0.651762
RamDA_mESC_24h_D06	-0.515874	-0.503225	-1.16931	-0.432052	-0.435163	-0.231188	-0.525003	-0.314689	-0.397191	1.15675	0.073979	-1.34212	-0.3238	0.775117	-0.480458	-0.318324	-0.432733	-0.446265	-0.374369	-0.634696	2.00256	3.6475	-0.36541	-0.238158	-0.432043	-0.503978	1.17097	-0.327312	0.00130936	-0.462425	1.25461	-0.283195	-0.403417	-0.357927	-0.283516	-0.152508	-0.152508	-0.152508	-0.272662	-0.583636	-0.529563	0.554149	2.92586	-0.686917	-0.562374	0.391033	-0.471411	0.0427674	0.0427674
RamDA_mESC_24h_D07	-0.285165	-0.503225	-0.0279128	-0.574504	-0.446444	-0.231188	-0.525003	-0.314689	-0.397191	0.962725	-0.254904	0.0358933	2.0848	-0.00115811	-0.452429	-0.318324	-0.432733	-0.446265	1.62391	-0.634696	0.599715	1.36164	-0.365317	3.01923	0.114317	-0.470155	-0.801006	-0.327312	1.11312	-0.462356	0.237651	-0.283195	0.0954668	-0.357921	-0.283516	-0.1701	-0.1701	-0.1701	-0.272661	-0.578141	-0.268289	-0.220084	-0.620008	0.884665	-0.562483	0.791308	-0.471411	0.0339047	0.0339047
RamDA_mESC_24h_D08	-0.428501	-0.503225	1.33926	-0.373249	-0.446444	-0.231188	-0.525003	-0.314689	-0.367993	-0.650727	1.63629	1.00838	-0.3238	-0.619362	-0.480458	-0.318324	-0.432733	-0.421909	-0.374823	-0.294469	-0.674217	-0.451953	-0.36541	0.290046	-0.432043	-0.512333	-0.526519	2.27703	-0.74092	0.291529	-0.605817	-0.283195	-0.403417	-0.357927	-0.283516	-0.157382	-0.157382	-0.157382	-0.149588	-0.536163	0.442242	-0.220084	-0.620008	0.0150893	-0.562483	-0.0904379	-0.160527	-0.538191	-0.538191
RamDA_mESC_24h_D09	-0.478596	-0.503225	0.871473	-0.480807	-0.430154	-0.231188	-0.525003	-0.314689	-0.374146	-0.328339	-0.46083	0.439961	1.09421	-0.268266	-0.480458	-0.318324	-0.432733	-0.446265	-0.376523	-0.431091	-0.195115	-0.451953	-0.36541	-0.351161	-0.432043	-0.476239	0.350568	1.5131	-0.543004	-0.462425	-0.100992	-0.283195	-0.403417	-0.357927	-0.283516	-0.1701	-0.1701	-0.1701	-0.272662	-0.567995	-0.269026	-0.220084	2.04554	-0.686917	-0.562483	-0.515515	-0.169124	-0.538191	-0.538191
RamDA_mESC_24h_D10	-0.378958	-0.462326	-1.21251	-0.536435	-0.446444	-0.231188	-0.525003	-0.314689	-0.397191	-0.650727	-0.46083	-1.33204	-0.3238	-0.619362	-0.480458	-0.318324	-0.432733	-0.446265	-0.205475	-0.634696	-0.674217	-0.451953	-0.36541	-0.333658	-0.290519	-0.426261	0.694905	-0.327312	-0.74092	-0.462425	-0.605817	-0.283195	-0.403417	-0.357927	-0.283516	-0.1701	-0.1701	-0.1701	-0.272662	-0.583636	2.79188	-0.220084	-0.620005	-0.686917	-0.562483	0.0953384	-0.268781	-0.538191	-0.538191
RamDA_mESC_24h_D11	-0.513183	-0.503225	-0.858441	-0.522116	-0.435693	-0.231188	-0.525003	-0.314689	-0.371721	-0.650727	0.559166	-0.809097	-0.3238	-0.619362	-0.480458	-0.318324	-0.43121	-0.438359	-0.143352	-0.463875	-0.307252	-0.451489	-0.36541	4.29477	0.250053	-0.512333	1.25055	-0.327312	-0.74092	-0.462425	-0.130323	-0.283195	-0.403417	-0.357927	-0.283516	-0.142069	-0.142069	-0.142069	-0.272662	-0.583636	-0.563037	-0.220084	-0.620008	0.0649134	-0.562483	0.366381	-0.471411	-0.538191	-0.538191
RamDA_mESC_24h_D12	-0.391086	-0.503225	-1.16264	-0.1372	0.976493	-0.231188	-0.525003	-0.314689	-0.204657	0.945538	-0.46083	-1.4183	-0.3238	0.635951	-0.480458	-0.318324	-0.432733	-0.40764	-0.230525	-0.634696	0.380791	0.886386	-0.36541	5.4158	-0.207802	-0.495272	-0.0745579	-0.327312	0.0442383	-0.462425	0.192931	3.86305	-0.403417	-0.357927	-0.283516	-0.127117	-0.127117	-0.127117	-0.272662	-0.583636	0.722825	-0.220084	-0.620008	-0.686917	2.61856	0.18373	-0.471411	-0.306674	-0.306674
RamDA_mESC_24h_E01	-0.529054	-0.443145	-1.01961	-0.586563	-0.446444	-0.231188	-0.355291	-0.314689	-0.337101	-0.650727	-0.46083	-0.721402	-0.3238	-0.619362	-0.467253	-0.318324	0.785	-0.446265	-0.266875	-0.634696	-0.674217	-0.451953	-0.36541	-0.351161	0.608593	-0.512333	0.191273	-0.327312	-0.703762	-0.462425	-0.605817	-0.283195	-0.403417	-0.357927	-0.283515	-0.1701	-0.1701	-0.1701	-0.272662	-0.583636	-0.564525	-0.220084	-0.620008	-0.686917	-0.562483	-0.312627	-0.471411	-0.538191	-0.538191
RamDA_mESC_24h_E02	-0.512566	-0.429265	0.370796	-0.58058	-0.392206	-0.231188	-0.525003	-0.314689	-0.397191	0.857443	-0.46083	-0.0782932	-0.3238	-0.319719	-0.480458	-0.318323	-0.432733	-0.446265	-0.420691	-0.634696	0.933864	1.16873	-0.36541	-0.351161	-0.432043	-0.45262	0.772363	-0.327312	-0.74092	-0.462425	0.394393	-0.283195	-0.403417	0.952893	-0.283516	-0.146603	-0.146603	-0.146603	-0.272662	-0.166007	-0.566113	-0.220084	-0.620008	-0.686917	0.735624	0.0272829	-0.471411	1.34586	1.34586
RamDA_mESC_24h_E03	-0.451828	-0.503225	1.69937	-0.431259	-0.438023	-0.231188	-0.525003	-0.314689	0.0239928	-0.185533	-0.46083	1.81793	-0.3238	1.07109	-0.480458	-0.318324	-0.432733	-0.446265	-0.41187	-0.634696	-0.259379	0.072398	-0.36541	-0.235424	0.272603	-0.512333	-0.511651	2.21691	-0.74092	-0.462425	-0.195349	-0.283195	-0.403417	-0.357927	-0.283516	-0.1701	-0.1701	-0.1701	-0.272662	-0.525444	1.15564	-0.220084	-0.620008	0.970754	-0.562483	-0.562297	0.00620923	-0.538191	-0.538191
RamDA_mESC_24h_E04	-0.425089	-0.503225	1.83595	-0.559435	-0.446444	-0.231188	-0.467297	-0.314689	-0.397191	-0.650727	-0.46083	1.28085	-0.3238	-0.619362	-0.480458	-0.318324	-0.432733	-0.446265	-0.46592	-0.634696	-0.674217	-0.451953	-0.36541	-0.351161	-0.432043	-0.468436	-0.906556	0.799704	-0.205757	-0.462425	-0.605817	-0.283195	-0.403417	-0.357927	-0.283516	-0.1701	-0.1701	-0.1701	-0.272662	-0.577281	-0.566087	-0.220084	-0.463915	-0.686917	-0.562483	0.227596	-0.471411	-0.538191	-0.538191
RamDA_mESC_24h_E05	-0.0440541	-0.503225	3.16179	0.525201	-0.446444	-0.231188	-0.525003	-0.314689	-0.397191	-0.650727	0.328794	2.66461	-0.3238	-0.619362	-0.480458	-0.318324	-0.432733	-0.409171	-0.452159	-0.248937	-0.553809	-0.451953	-0.36541	-0.351161	-0.168998	-0.47692	0.478837	-0.327312	-0.645688	-0.462425	-0.156537	-0.283195	-0.403417	-0.357927	-0.283516	-0.1701	-0.1701	-0.1701	1.51197	-0.583636	-0.565984	-0.220084	-0.620008	-0.686917	-0.562483	0.791712	-0.471411	-0.538191	-0.538191
RamDA_mESC_24h_E06	-0.271753	-0.481173	2.354	-0.546159	-0.446444	-0.231188	-0.525003	-0.314689	-0.35327	-0.650727	-0.459605	1.875	-0.3238	-0.619362	-0.470418	-0.318324	-0.432733	-0.446265	-0.291551	-0.0429317	-0.674217	-0.451953	-0.36541	5.37808	-0.220897	-0.512333	0.822613	-0.327312	-0.74092	-0.462425	-0.605817	-0.283195	-0.403417	-0.357927	-0.283516	-0.1701	-0.1701	-0.1701	-0.272662	-0.583636	-0.566113	-0.220084	2.42139	-0.686916	-0.559949	-0.239556	-0.471411	-0.538191	-0.538191
RamDA_mESC_24h_E07	-0.273894	-0.503225	0.161782	-0.567351	-0.446444	-0.231188	0.00729678	-0.314689	-0.397191	0.144813	-0.46083	2.26196	-0.3238	0.387645	-0.480458	-0.318324	-0.432733	-0.446265	1.47604	-0.634696	0.595488	-0.451204	-0.36541	-0.351161	6.98063	-0.486535	0.958865	-0.327312	-0.74092	-0.462425	0.522348	-0.283195	-0.403417	-0.357927	3.65174	-0.151178	-0.151178	-0.151178	-0.272662	-0.583636	-0.566113	-0.220084	-0.620008	0.0865076	2.17702	0.0691583	-0.471411	-0.538191	-0.538191
RamDA_mESC_24h_E08	-0.491258	-0.503225	-0.405535	-0.44856	-0.446444	-0.231188	-0.525003	-0.314689	-0.397191	0.231083	1.39039	-0.490961	-0.323799	-0.619362	-0.480458	-0.318311	-0.432733	-0.446265	-0.256524	-0.634696	-0.48826	-0.451953	-0.36541	-0.351161	-0.432043	-0.512333	-0.310861	-0.327312	-0.290731	-0.462425	-0.364775	-0.283195	-0.403417	-0.357927	-0.283516	-0.143879	-0.143879	-0.143879	-0.272662	-0.583636	-0.566113	-0.220084	-0.620008	-0.686917	-0.562483	-0.0110332	-0.471411	-0.0969797	-0.0969797
RamDA_mESC_24h_E09	-0.416187	-0.503225	-1.20466	-0.576026	-0.442103	-0.231188	-0.525003	-0.314689	-0.397191	-0.650727	2.01089	-0.940668	-0.3238	-0.619362	-0.480458	-0.318324	-0.432733	-0.446265	-0.4058	-0.488663	-0.56516	-0.451775	-0.36541	-0.351161	-0.162908	-0.512333	-0.381522	-0.327312	-0.389778	-0.462425	-0.464431	-0.283195	-0.403417	-0.357927	-0.283516	-0.170097	-0.170097	-0.170097	-0.272662	-0.550435	-0.566113	-0.220084	0.871471	-0.686917	-0.562483	1.07128	-0.276539	-0.538191	-0.538191
RamDA_mESC_24h_E10	-0.302514	-0.503225	1.27633	-0.237693	-0.446444	-0.231188	-0.525003	-0.314689	-0.330976	-0.558198	-0.407668	1.12564	-0.3238	-0.619362	-0.480458	-0.318324	2.22694	-0.446265	-0.313873	-0.634696	-0.475033	-0.451953	-0.36541	-0.351161	-0.0505535	-0.512333	0.541522	0.876186	-0.74092	-0.462425	-0.347637	-0.283195	-0.403417	-0.357927	-0.283516	-0.165521	-0.165521	-0.165521	-0.272662	-0.556647	-0.160218	-0.220084	1.52092	-0.686917	-0.562483	-0.426565	-0.290314	-0.538191	-0.538191
RamDA_mESC_24h_E11	-0.366236	-0.503225	-0.523833	-0.429007	-0.446444	-0.231188	-0.525003	-0.314689	-0.239334	1.5909	-0.46083	0.034041	2.45742	2.064	-0.469246	-0.30361	-0.432733	-0.446265	-0.201827	-0.634696	3.59549	1.56006	-0.36541	-0.351161	0.568731	-0.512333	1.1161	2.28219	-0.74092	0.608439	4.17589	1.91525	-0.403417	-0.357927	-0.283516	-0.1701	-0.1701	-0.1701	-0.272662	-0.553042	-0.458302	-0.220084	-0.620008	0.260082	0.276053	0.284488	-0.19977	2.81775	2.81775
RamDA_mESC_24h_E12	-0.529054	-0.503225	-1.11242	-0.574187	-0.446444	-0.231188	-0.525003	-0.314689	-0.397191	-0.650727	-0.46083	-1.47251	-0.3238	-0.619362	-0.480458	-0.292356	-0.432733	-0.446265	-0.220942	-0.634696	-0.674217	-0.451953	-0.36541	-0.351161	-0.432043	-0.512333	-0.502386	-0.327312	-0.104283	-0.462425	-0.605817	-0.283195	-0.403417	-0.357927	-0.283516	-0.144459	-0.144459	-0.144459	-0.272662	-0.583636	-0.566113	1.06367	-0.620008	-0.685215	-0.56197	0.694807	-0.471411	-0.538191	-0.538191
RamDA_mESC_24h_F01	-0.482813	-0.489906	0.706707	-0.545568	-0.444976	1.36544	-0.525003	-0.0463564	-0.397191	-0.650727	-0.46083	0.426589	2.9221	-0.619362	-0.437753	-0.318324	0.160477	-0.428298	-0.355129	-0.634696	-0.674217	-0.451953	-0.36541	-0.351161	-0.329219	-0.491755	-0.814724	1.30509	-0.74092	-0.0767178	-0.605817	-0.283195	-0.403417	-0.357927	-0.271134	-0.157643	-0.157643	-0.157643	-0.272662	-0.449584	-0.309171	-0.220084	-0.620008	-0.152297	-0.562482	0.32486	-0.471411	-0.538191	-0.538191
RamDA_mESC_24h_F02	-0.0128472	-0.503225	2.07601	-0.534094	-0.446444	-0.231188	-0.525003	-0.314689	-0.397191	3.73857	0.195993	2.07682	2.65237	3.52852	-0.435461	-0.318324	-0.432733	-0.446265	2.54279	-0.634696	3.17155	2.00504	-0.36541	0.0194873	-0.432008	-0.512333	-0.165956	-0.327312	-0.213472	2.09787	3.75971	-0.283195	-0.403417	1.44753	-0.283516	-0.1701	-0.1701	-0.1701	-0.272662	-0.583636	-0.407361	-0.220084	-0.620008	2.518	-0.562483	0.972069	-0.471411	4.34808	4.34808
RamDA_mESC_24h_F03	-0.483186	-0.503225	1.42399	0.170039	-0.446444	-0.231188	-0.525003	-0.314689	-0.386984	-0.429511	-0.46083	1.3172	-0.3238	-0.401486	-0.480458	-0.318324	-0.432733	-0.427839	-0.245608	-0.390045	-0.103681	1.13903	1.38467	-0.351161	-0.151235	-0.512333	-0.933842	-0.327312	-0.74092	-0.462425	-0.144437	-0.283195	-0.403417	-0.357927	0.950835	-0.15379	-0.15379	-0.15379	-0.272662	-0.168112	1.77467	-0.220084	-0.620008	-0.686917	-0.562483	-0.646444	-0.20993	-0.538191	-0.538191
RamDA_mESC_24h_F05	-0.423105	-0.503225	0.0366894	-0.586563	-0.436568	0.970552	-0.525003	-0.314689	-0.397191	-0.275031	-0.307236	-0.407262	-0.3238	-0.0111501	-0.480458	-0.318324	-0.432733	-0.446265	-0.409899	-0.634696	-0.208717	-0.0864286	-0.36541	-0.171664	-0.432043	-0.512333	-0.598278	-0.327312	-0.53815	-0.462425	-0.29163	-0.283195	-0.403417	-0.357927	-0.283516	-0.161556	-0.161556	-0.161556	-0.272662	-0.52713	-0.566113	-0.220084	-0.620008	-0.686917	-0.562483	0.329812	-0.471411	-0.538191	-0.538191
RamDA_mESC_24h_F06	-0.513331	-0.503225	0.491109	-0.322248	-0.311277	-0.231188	-0.525003	-0.314689	-0.397191	-0.650727	0.627239	0.301882	-0.3238	-0.619362	-0.480458	-0.318324	-0.432733	-0.446265	-0.304727	-0.634696	-0.674217	-0.451953	-0.36541	-0.112962	-0.432043	-0.512333	0.197976	-0.327312	-0.652399	-0.462425	-0.605817	-0.283195	-0.403417	-0.357927	-0.283516	-0.1701	-0.1701	-0.1701	-0.272662	-0.579754	-0.565357	-0.220084	-0.620008	-0.686917	-0.562483	0.300813	-0.471411	-0.538191	-0.538191
RamDA_mESC_24h_F07	-0.38004	-0.503225	0.587676	-0.586563	-0.441662	-0.231188	0.268724	-0.314689	-0.397191	-0.0548428	-0.46083	0.756396	-0.323731	-0.619362	-0.410606	-0.318324	-0.214243	-0.446265	2.95198	-0.634696	-0.328843	-0.451953	-0.36541	0.425872	-0.432043	-0.512333	-0.213087	-0.327312	-0.74092	-0.462425	-0.605817	-0.283195	-0.403417	-0.357927	-0.283516	-0.148458	-0.148458	-0.148458	-0.272662	-0.583636	1.95531	-0.220084	1.08291	-0.686917	0.0724272	0.367191	-0.471411	-0.538191	-0.538191
RamDA_mESC_24h_F08	-0.529054	-0.503225	1.73687	-0.483542	-0.410425	-0.231188	-0.525003	-0.314689	-0.38586	-0.650727	-0.46083	1.2911	-0.3238	-0.619362	-0.480458	-0.318324	-0.432733	-0.420318	-0.412187	-0.4739	-0.674217	-0.451953	-0.36541	-0.351161	-0.432043	-0.512333	-0.231731	-0.327312	-0.584653	-0.462425	-0.605817	5.44204	-0.403417	-0.357927	-0.283516	-0.1701	-0.1701	-0.1701	-0.272662	-0.583636	-0.309434	-0.220084	-0.620008	-0.686917	-0.562482	0.0762934	-0.471411	-0.538191	-0.538191
RamDA_mESC_24h_F09	-0.400225	-0.503225	-1.05347	-0.569778	-0.446444	-0.231188	-0.525003	-0.314689	-0.376682	-0.650727	2.02766	-1.01989	-0.3238	-0.619362	-0.456119	-0.318324	-0.432733	-0.446265	-0.373741	-0.634696	-0.674217	-0.451953	-0.36541	-0.317677	-0.255794	-0.48984	-0.37608	-0.327312	-0.267582	-0.462425	-0.605817	-0.283195	-0.403417	-0.357927	0.640963	-0.1701	-0.1701	-0.1701	-0.272662	-0.559852	-0.566113	-0.220084	-0.620008	-0.686917	-0.562483	0.209071	-0.471411	-0.538191	-0.538191
RamDA_mESC_24h_F10	-0.27833	-0.476906	2.17688	-0.485067	-0.446444	-0.231188	-0.525003	-0.314689	-0.397191	2.57949	-0.249379	2.06238	-0.3238	3.8539	-0.468468	-0.318324	0.596313	-0.446265	-0.231789	-0.634696	3.78129	5.00122	-0.36541	2.32022	0.443197	-0.512333	2.39543	-0.327312	-0.74092	-0.462425	4.00751	-0.283195	-0.403417	-0.357927	-0.283516	-0.155996	-0.155996	-0.155996	-0.272662	-0.583636	1.03307	-0.220084	-0.620008	-0.686917	-0.262666	0.204552	-0.471411	3.8573	3.8573
RamDA_mESC_24h_F11	-0.476208	-0.503225	-1.14253	-0.417554	-0.432954	-0.231188	-0.525003	-0.314689	-0.397191	-0.650727	-0.46083	-1.55174	-0.323733	-0.619362	-0.480458	-0.318324	-0.432733	-0.446265	-0.486655	-0.634696	-0.674217	-0.451953	-0.36541	-0.351161	-0.432043	-0.512333	0.171874	-0.327312	-0.559073	-0.442425	-0.605817	-0.283195	-0.403417	-0.357927	-0.283516	-0.160144	-0.160144	-0.160144	-0.272662	-0.583636	-0.491823	-0.220084	-0.620008	-0.686917	-0.562483	0.566284	-0.471411	-0.538191	-0.538191
RamDA_mESC_24h_F12	-0.362673	-0.503225	2.03563	0.235104	-0.446444	-0.231188	-0.525003	-0.314689	-0.397191	-0.650727	-0.46083	1.83186	4.17558	-0.619362	-0.480458	-0.318297	-0.432732	-0.432095	-0.401489	-0.634696	-0.674217	-0.451953	-0.36541	0.28445	-0.162886	-0.512333	-0.103863	-0.327312	-0.360359	-0.462425	-0.605817	-0.283195	-0.403417	-0.357927	-0.283516	-0.169838	-0.169838	-0.169838	-0.272662	-0.561729	-0.566113	-0.220084	-0.620008	-0.686917	-0.562464	-0.0334433	-0.471411	-0.538191	-0.538191
RamDA_mESC_24h_G01	-0.128227	-0.503225	-0.0588107	-0.374599	-0.441243	-0.231188	-0.266519	-0.314689	-0.397191	0.480732	-0.46083	-0.415061	-0.3238	0.534505	-0.454983	-0.318324	-0.432733	-0.446265	-0.390391	-0.219294	0.229039	-0.451148	-0.36541	-0.351161	-0.432043	-0.512333	-0.364819	-0.327312	-0.74092	0.187267	-0.121645	-0.283195	-0.403417	-0.357927	-0.283516	-0.1701	-0.1701	-0.1701	-0.272662	-0.583636	-0.566113	-0.220084	-0.620008	-0.686917	-0.562483	0.949906	-0.471411	-0.538191	-0.538191
RamDA_mESC_24h_G02	-0.404169	-0.503225	1.15252	-0.491355	-0.441203	-0.231188	-0.525003	-0.313975	-0.346663	0.137291	0.459675	1.195	2.14406	-0.0621489	-0.480458	-0.318324	-0.432733	-0.446265	-0.241971	-0.483962	0.288444	-0.451953	-0.36541	-0.29137	-0.13294	-0.512333	-1.07675	-0.327312	-0.74092	-0.462425	0.0710192	-0.283195	-0.403417	-0.357927	-0.283516	-0.1701	-0.1701	-0.1701	1.36929	-0.583636	-0.566113	-0.220084	-0.620008	0.574931	-0.562458	-0.657751	-0.471411	-0.0986961	-0.0986961
RamDA_mESC_24h_G03	-0.336966	-0.503225	-0.279793	-0.293287	-0.427533	-0.231188	-0.525003	-0.314689	-0.277917	-0.650727	-0.46083	-0.641708	-0.3238	-0.619362	-0.480458	0.55945	-0.432733	-0.410197	-0.0843564	-0.634696	-0.674217	-0.451953	-0.36541	-0.321469	-0.432043	-0.464445	2.28214	-0.327312	-0.74092	-0.462425	-0.605817	-0.283195	-0.403417	-0.357927	2.78392	-0.1701	-0.1701	-0.1701	-0.272662	-0.583636	-0.561631	-0.220084	0.130571	-0.686917	-0.561626	0.0685484	-0.471411	-0.538191	-0.538191
RamDA_mESC_24h_G04	-0.529054	-0.503225	0.333102	-0.397694	-0.446444	-0.231188	-0.525003	-0.314689	0.394391	-0.650727	0.0289452	0.605858	-0.3238	-0.619362	-0.480458	-0.318324	0.836135	-0.446265	-0.358285	-0.634696	-0.451269	-0.451953	-0.36541	-0.351161	-0.0581484	-0.50563	-0.808791	-0.327312	-0.74092	-0.462425	-0.605817	-0.283195	-0.403417	-0.357927	-0.283516	-0.159431	-0.159431	-0.159431	1.87693	-0.583636	-0.566113	-0.220084	-0.620008	-0.346076	-0.562483	-0.181075	-0.268237	-0.538191	-0.538191
RamDA_mESC_24h_G05	-0.296309	-0.483945	0.0968761	-0.424165	-0.445011	-0.231188	-0.525003	-0.314689	-0.3765	-0.650727	-0.46083	-0.413714	-0.3238	-0.619362	-0.480458	-0.318324	-0.415901	-0.446265	-0.332684	-0.634696	-0.674217	-0.451953	-0.36541	-0.351161	-0.432043	-0.490118	-0.681297	-0.327312	-0.74092	-0.462425	-0.605817	4.13513	-0.403417	-0.357927	-0.283516	-0.1701	-0.1701	-0.1701	1.35343	-0.583636	-0.566113	-0.220084	-0.620008	-0.686917	-0.562483	0.482938	-0.471411	-0.538191	-0.538191
RamDA_mESC_24h_G06	-0.492607	-0.503225	-0.213097	-0.485528	-0.446444	-0.231188	-0.525003	-0.314689	-0.397191	3.36209	0.697293	-0.39106	3.1775	2.7424	-0.480458	-0.31832	0.276639	-0.446265	-0.4282	-0.634696	3.14787	2.53133	-0.36541	-0.226258	-0.432043	-0.512333	-0.299706	-0.327312	-0.74092	-0.462425	3.81906	-0.283195	-0.403417	-0.357927	0.766309	-0.150579	-0.150579	-0.150579	-0.272662	-0.558626	-0.566113	-0.220084	-0.620008	-0.686917	-0.219003	0.364235	-0.471411	3.16953	3.16953
RamDA_mESC_24h_G07	-0.488185	-0.503225	0.500913	-0.544053	-0.446444	-0.231188	-0.525003	-0.314689	-0.397191	-0.650727	-0.46083	0.0795426	-0.3238	-0.619362	-0.480458	-0.318324	-0.432733	-0.446265	-0.418747	-0.634696	-0.674217	-0.451953	-0.36541	-0.207196	-0.432043	-0.512333	-0.448764	-0.327312	-0.74092	-0.462425	-0.605817	-0.283195	-0.403417	-0.357927	-0.283516	-0.160482	-0.160482	-0.160482	-0.272662	-0.583636	-0.566113	-0.220084	2.18091	-0.686917	-0.562483	0.327781	-0.471411	-0.538191	-0.538191
RamDA_mESC_24h_G08	-0.529054	-0.503225	-0.318603	-0.497598	-0.387563	-0.231188	-0.525003	-0.314689	-0.397191	0.443957	-0.460822	-0.797401	-0.3238	0.0250545	-0.461076	-0.318324	0.80675	-0.446265	-0.281893	-0.634696	0.190355	0.377173	-0.36541	0.0896444	-0.432043	-0.512333	1.30748	0.97044	0.354943	-0.462425	-0.231938	-0.283195	-0.403417	-0.357927	-0.283516	-0.169761	-0.169761	-0.169761	-0.272662	-0.583636	1.71268	-0.220084	0.995565	-0.686917	-0.562483	0.875991	-0.471411	0.210356	0.210356
RamDA_mESC_24h_G09	-0.281729	-0.503225	0.350424	-0.447322	-0.446444	-0.231188	-0.525003	-0.314689	-0.293823	-0.650727	-0.46083	-0.0212116	-0.3238	-0.619362	-0.480458	4.25978	-0.432733	-0.385734	-0.244181	-0.634696	-0.534013	-0.451953	-0.36541	-0.351161	-0.432043	-0.512333	0.47682	-0.327312	-0.74092	-0.462425	-0.605817	-0.283195	0.243472	-0.357927	-0.283516	-0.1701	-0.1701	-0.1701	-0.272662	-0.236553	-0.566113	1.40614	2.85463	-0.686916	-0.562389	-0.366144	-0.139606	-0.538191	-0.538191
RamDA_mESC_24h_G11	-0.509109	-0.503225	-0.391289	0.69712	-0.446444	-0.231188	-0.525003	-0.314689	0.24181	-0.533429	-0.46083	0.16221	-0.3238	-0.393348	-0.480458	-0.318324	-0.43273	-0.446265	-0.31372	-0.634696	-0.305176	-0.451953	-0.36541	-0.34595	0.111612	-0.443033	-0.425988	-0.327312	-0.74092	-0.462425	-0.605817	-0.283195	-0.403417	-0.357927	-0.283516	-0.159334	-0.159334	-0.159334	-0.272662	-0.539543	1.39725	-0.220084	-0.620008	-0.686917	-0.562483	-0.407087	-0.167199	-0.134202	-0.134202
RamDA_mESC_24h_G12	-0.396523	-0.503225	0.356316	-0.372252	-0.424204	-0.231188	-0.525003	-0.314689	-0.397191	-0.54852	-0.46083	0.363276	-0.3238	-0.619362	-0.480458	-0.318324	-0.432733	-0.429632	-0.385155	-0.634696	-0.250956	-0.45163	-0.36541	1.3341	-0.432043	-0.453322	2.04231	-0.327312	-0.422584	-0.462425	-0.460662	-0.283195	-0.403417	-0.357927	-0.283516	-0.161234	-0.161234	-0.161234	-0.272662	-0.478184	-0.566113	-0.220084	1.35471	-0.686917	-0.562483	0.0977472	-0.141806	-0.538191	-0.538191
RamDA_mESC_24h_H01	-0.391499	-0.503225	0.608788	-0.566412	-0.446444	1.33137	-0.525003	-0.314689	-0.397191	-0.650727	-0.46083	0.278021	-0.3238	-0.406751	-0.480458	-0.318324	-0.432733	-0.446265	-0.410997	-0.395918	-0.674217	-0.451905	-0.36541	-0.0841859	-0.432043	-0.512333	0.249896	-0.327312	-0.50114	-0.462425	-0.605817	-0.283195	-0.403417	-0.357927	1.99262	-0.151251	-0.151251	-0.151251	-0.272662	-0.583636	0.173951	-0.220084	-0.620008	-0.686917	2.15948	0.293423	-0.326618	-0.344168	-0.344168
RamDA_mESC_24h_H02	-0.501658	-0.503225	-1.03271	-0.439631	-0.446444	-0.231188	-0.525003	-0.314689	-0.386774	-0.217867	1.07595	-1.41161	0.618168	-0.397166	-0.480458	-0.31192	0.0822636	-0.446265	-0.274875	-0.307027	-0.427094	-0.451953	1.26584	-0.351161	-0.432043	-0.512333	-0.784186	-0.325962	1.3458	0.189788	-0.605817	-0.283195	-0.403417	-0.357927	-0.283516	-0.121778	-0.121778	-0.121778	5.12664	-0.583636	-0.566113	8.13106	-0.620008	0.732302	3.33331	0.557387	-0.471411	-0.335265	-0.335265
RamDA_mESC_24h_H03	-0.440102	-0.503225	1.03178	-0.407716	-0.446444	-0.231188	-0.525003	-0.0917283	-0.397191	-0.650727	-0.46083	1.02268	-0.3238	-0.619362	-0.480458	-0.318324	-0.432733	-0.446265	-0.22507	-0.634696	-0.674217	-0.451953	-0.36541	0.138576	0.00187972	-0.512333	-0.786565	2.3546	-0.74092	-0.462425	-0.605817	-0.283195	-0.403417	-0.357927	-0.283516	-0.145702	-0.145702	-0.145702	-0.272662	-0.583636	-0.566113	-0.220084	-0.356434	-0.686917	-0.562483	0.0136039	-0.326318	-0.538191	-0.538191
RamDA_mESC_24h_H04	-0.462896	-0.394054	-1.16991	-0.528499	-0.446444	-0.231188	-0.525003	-0.314689	-0.397191	-0.299702	-0.46083	-1.22892	-0.3238	-0.166395	-0.469384	0.897759	-0.432733	-0.446265	-0.24847	-0.634696	-0.412081	0.976313	-0.36541	3.47146	0.138203	-0.512333	3.0935	1.65084	-0.349722	-0.462425	-0.10757	-0.283195	-0.403417	-0.357927	-0.283506	-0.141271	-0.141271	-0.141271	-0.272662	-0.583636	-0.566113	2.1006	-0.620008	-0.477794	-0.562483	1.03789	-0.471411	-0.538191	-0.538191
RamDA_mESC_24h_H05	-0.217651	-0.503225	-0.94019	-0.524145	-0.418912	-0.231188	-0.525003	-0.314689	-0.397191	-0.650727	-0.46083	-1.27945	-0.3238	-0.619362	-0.480458	-0.318324	-0.432732	-0.446265	-0.219636	-0.634696	-0.674217	-0.451953	-0.36541	0.76737	-0.432043	-0.512333	1.44746	-0.327312	0.467299	-0.462425	-0.605817	-0.283195	-0.403417	-0.357927	-0.283516	-0.0987356	-0.0987356	-0.0987356	-0.272662	-0.515334	-0.566113	-0.220084	-0.620008	-0.686917	-0.562483	-0.177213	-0.387924	-0.538191	-0.538191
RamDA_mESC_24h_H06	-0.401005	-0.503225	1.1142	-0.567312	-0.420505	-0.231188	-0.525003	-0.314689	-0.397191	-0.650727	-0.46083	0.569192	-0.3238	-0.619362	-0.4349	-0.318324	-0.432733	-0.412633	-0.0805499	-0.634696	-0.674217	-0.451953	1.09615	-0.351161	-0.432043	-0.512333	-0.654049	-0.327312	-0.740908	-0.462425	-0.605817	-0.283195	-0.403417	-0.330913	-0.283516	-0.144154	-0.144154	-0.144154	3.10487	-0.583636	-0.566113	-0.220084	3.75768	0.788649	-0.562483	0.48532	-0.471411	-0.538191	-0.538191
RamDA_mESC_24h_H07	-0.52568	-0.503225	-1.18995	0.276312	-0.446444	-0.231188	-0.525003	-0.314689	-0.308464	-0.650727	-0.46083	-1.56233	-0.3238	-0.619362	-0.427648	-0.318324	-0.432733	-0.446265	-0.36386	-0.560874	-0.674217	-0.451953	-0.363497	-0.29921	-0.432043	-0.512333	1.42935	-0.327312	-0.145049	-0.462425	-0.605817	0.688171	-0.403417	-0.357927	-0.283516	-0.160256	-0.160256	-0.160256	-0.272662	-0.583636	-0.566113	-0.220082	-0.620008	-0.686917	-0.562483	0.206441	-0.471411	-0.538191	-0.538191
RamDA_mESC_24h_H08	-0.471458	-0.503225	-1.17447	-0.531993	-0.446444	-0.231188	-0.525003	-0.314689	-0.369221	-0.650727	-0.46083	-1.37647	-0.3238	-0.619362	-0.480458	-0.318324	-0.432733	-0.446265	2.00097	-0.10499	-0.674217	-0.451953	-0.36539	-0.351161	-0.34336	-0.403324	-0.641819	-0.327312	-0.74092	-0.203139	-0.605817	-0.283195	-0.403417	1.00484	-0.283516	-0.170099	-0.170099	-0.170099	-0.272662	-0.583636	0.138997	-0.220084	-0.620008	-0.0144924	-0.562483	-0.157483	-0.471411	-0.538191	-0.538191
RamDA_mESC_24h_H09	-0.395171	-0.503225	-1.11004	-0.542004	-0.428616	-0.231188	-0.525003	-0.314689	-0.259714	-0.521128	-0.46083	-0.105935	2.89816	-0.619362	-0.480458	-0.318324	-0.432733	-0.380608	-0.421612	-0.183804	-0.532245	-0.451953	0.666646	0.0446886	0.897982	-0.512333	-0.481549	-0.327312	-0.740697	-0.462425	-0.605817	1.22978	-0.403417	-0.357853	2.63033	-0.1701	-0.1701	-0.1701	-0.272662	-0.583636	-0.566113	-0.220084	1.97544	-0.686917	0.398266	-0.584083	-0.471411	-0.538191	-0.538191
RamDA_mESC_24h_H10	-0.487217	-0.503225	-1.1984	-0.513581	-0.446444	-0.231188	-0.525003	-0.314689	-0.397191	-0.650727	-0.460829	-1.30586	-0.3238	-0.619362	-0.480458	-0.318324	-0.432506	-0.446265	-0.365368	-0.634696	-0.320041	-0.451953	-0.36541	2.23398	-0.331852	-0.512333	1.13225	-0.327312	-0.74092	-0.462425	-0.446223	-0.283195	0.0349351	0.462123	0.626699	-0.1701	-0.1701	-0.1701	-0.272661	-0.583636	-0.566113	-0.220084	0.0648506	-0.686917	-0.562483	0.109357	-0.397102	-0.538191	-0.538191
RamDA_mESC_24h_H11	-0.385162	-0.477039	0.780185	-0.497792	-0.446444	-0.231188	-0.525003	-0.314689	-0.37218	-0.650727	0.0597517	0.78351	-0.3238	-0.619362	-0.480458	-0.318324	-0.432725	-0.398927	-0.438808	-0.634696	-0.674217	-0.451953	-0.36541	-0.0010614	-0.320158	-0.454719	0.159578	-0.327312	-0.582512	-0.462425	-0.605817	-0.283195	-0.403417	-0.357927	-0.283516	-0.163825	-0.163825	-0.163825	4.92294	-0.583636	-0.55223	-0.220084	-0.620008	-0.686917	-0.562483	0.226412	-0.471411	-0.538191	-0.538191
RamDA_mESC_24h_H12	-0.529054	-0.503225	1.51047	-0.454492	-0.446444	-0.231188	-0.525003	1.93944	-0.397191	-0.0905402	3.46282	1.35004	-0.3238	0.274762	-0.480458	-0.318324	-0.0966303	-0.446265	-0.205399	-0.634696	-0.186095	-0.451953	-0.36541	-0.0845088	0.0920769	-0.512333	0.579867	-0.327312	-0.501853	-0.462425	0.0265126	-0.283195	-0.403417	-0.357927	-0.236266	-0.1701	-0.1701	-0.1701	-0.272662	-0.55377	-0.566113	-0.220084	0.245989	0.401676	-0.562483	-0.895561	-0.315131	0.522755	0.522755
RamDA_mESC_48h_A04	-0.39586	-0.503225	-1.19098	1.41129	-0.446444	-0.231188	-0.525003	-0.314689	-0.397191	1.4995	0.026938	-1.54013	3.20946	1.0769	-0.480458	-0.318324	-0.432733	0.647811	-0.486655	0.219243	1.20924	1.68232	-0.36541	-0.351161	-0.432043	0.319244	-0.97182	-0.327312	-0.74092	-0.462425	0.1584	-0.283195	-0.403417	-0.357927	1.81153	-0.156672	-0.156672	-0.156672	1.76821	0.390711	-0.459886	-0.220084	-0.620008	-0.0559496	-0.562483	-1.48262	2.15956	1.4256	1.4256
RamDA_mESC_48h_A05	3.05896	-0.503225	0.408034	0.512655	-0.446444	-0.231188	-0.525003	-0.314689	-0.397191	0.657827	-0.454768	-0.0645355	-0.3238	0.558694	-0.480458	-0.318324	0.501645	1.86809	-0.486655	1.06737	0.696244	0.58558	-0.271923	-0.29193	-0.432043	1.34043	-0.638838	-0.327312	-0.74092	-0.462425	0.439656	-0.283195	-0.403417	-0.357927	-0.283516	-0.15544	-0.15544	-0.15544	-0.272662	0.984849	1.47991	-0.220084	-0.620008	-0.686917	-0.562483	-1.01834	0.00507503	0.609479	0.609479
RamDA_mESC_48h_A06	-0.418242	-0.503225	-0.402492	3.0806	-0.446444	0.541043	-0.525003	-0.314689	-0.397191	-0.650727	-0.46083	-0.650927	-0.3238	-0.619362	-0.480458	-0.318324	0.157081	-0.446265	-0.47368	-0.116316	-0.674217	-0.451953	-0.36541	-0.191939	-0.432043	-0.361913	-0.76076	-0.327312	-0.74092	1.01645	-0.605817	-0.283195	-0.403417	-0.357927	0.793844	-0.160051	-0.160051	-0.160051	-0.272662	-0.427212	-0.566113	-0.220084	-0.620008	-0.686917	-0.562483	-0.742789	-0.471411	-0.538191	-0.538191
RamDA_mESC_48h_A07	-0.287672	-0.503225	0.224644	0.285831	-0.446444	-0.231188	-0.525003	1.61683	-0.363457	0.0746611	-0.46083	-0.142291	-0.3238	0.264305	-0.480458	-0.318324	-0.432733	-0.269382	-0.486655	-0.133805	0.342023	-0.451953	-0.36541	-0.351161	-0.432043	-0.47631	-0.951574	-0.327312	-0.74092	-0.462425	0.00168675	-0.283195	-0.403035	-0.357927	6.74256	-0.160275	-0.160275	-0.160275	-0.272662	0.0539643	0.518211	3.3576	-0.620008	-0.686035	-0.562483	-0.452082	-0.411051	-0.352884	-0.352884
RamDA_mESC_48h_A08	-0.3942	-0.503225	0.764605	1.48661	-0.446444	-0.231188	-0.525003	-0.314689	-0.397191	-0.650727	-0.46083	0.362339	-0.3238	-0.619362	-0.480458	0.178968	-0.432733	-0.446265	-0.486655	0.521912	-0.674217	-0.451953	-0.36541	-0.351161	-0.432043	-0.246379	-0.587126	0.590966	-0.74092	-0.462425	-0.605817	1.95256	-0.403417	-0.357927	-0.283516	-0.1701	-0.1701	-0.1701	-0.272662	1.03396	-0.566113	-0.220084	-0.620008	-0.686917	-0.562483	-1.24443	0.0458598	-0.538191	-0.538191
RamDA_mESC_48h_B01	-0.365039	-0.428592	1.57122	2.2094	-0.446444	-0.231188	-0.525003	-0.314689	-0.397191	0.0494168	-0.46083	1.32585	2.90741	-0.457113	-0.437383	0.287346	-0.432733	-0.387335	-0.486655	-0.0696702	0.200117	-0.451953	-0.36541	-0.256879	-0.432043	-0.496182	-1.07672	-0.327312	-0.74092	0.053377	-0.0468189	-0.283195	-0.0785363	-0.357927	-0.283516	-0.161009	-0.161009	-0.161009	-0.272662	0.854809	-0.566113	-0.220083	-0.620008	-0.686917	-0.562483	-1.14131	1.84848	-0.109407	-0.109407
RamDA_mESC_48h_B02	-0.317961	-0.503225	1.29873	0.389876	-0.446444	-0.231188	-0.525003	-0.314689	-0.397191	2.81998	1.35163	0.91889	-0.286146	2.81551	-0.480458	-0.318324	-0.432733	1.92572	-0.486655	0.0820868	3.17963	3.58846	-0.36541	-0.295808	-0.432043	0.3285	1.65374	-0.327312	-0.74092	-0.462425	3.50086	-0.283195	-0.403417	-0.357927	-0.283516	-0.167505	-0.167505	-0.167505	-0.272662	-0.214416	-0.565693	-0.220084	-0.620008	-0.16376	-0.562483	-1.26529	0.0803175	3.79005	3.79005
RamDA_mESC_48h_B03	-0.515514	-0.503225	1.46013	2.72156	-0.446444	-0.231188	-0.525003	2.34764	-0.397191	-0.454933	0.483382	1.14539	-0.3238	-0.16509	-0.480458	1.63342	-0.432733	-0.446265	-0.486655	-0.634696	-0.165982	-0.451895	-0.36541	-0.302669	-0.432043	-0.512333	-0.511823	-0.327312	-0.74092	-0.462425	-0.605817	-0.283195	2.2025	-0.357927	-0.283516	-0.170099	-0.170099	-0.170099	-0.272662	0.763977	2.43445	-0.220084	-0.620008	0.0445577	-0.562483	-0.8302	0.421297	-0.106863	-0.106863
RamDA_mESC_48h_B04	-0.512326	-0.503225	2.25244	3.5726	-0.446444	-0.231188	-0.525003	5.07895	-0.397191	-0.108776	-0.46083	1.82552	-0.3238	0.00921692	-0.480458	-0.318324	2.76453	-0.288829	-0.486655	-0.420393	0.625028	-0.451953	-0.36541	-0.125412	-0.242378	0.257063	-0.288631	-0.327312	-0.74092	-0.462425	0.0458773	-0.283195	-0.403417	-0.357927	-0.283516	-0.167163	-0.167163	-0.167163	-0.272662	0.837021	-0.486978	-0.220084	-0.618591	-0.686917	-0.562483	-1.08697	0.804152	-0.127863	-0.127863
RamDA_mESC_48h_B05	-0.529054	-0.503225	1.81446	2.26089	-0.446444	-0.224267	-0.525003	1.96977	-0.397191	-0.112298	-0.46083	1.22072	-0.3238	-0.619362	-0.480458	-0.318324	-0.432733	0.00762291	-0.486655	-0.634696	1.06298	-0.451953	-0.36541	-0.351161	-0.432043	0.998472	-0.745596	-0.327312	-0.74092	-0.462425	0.911348	-0.283195	2.19888	-0.357927	-0.283516	-0.163967	-0.163967	-0.163967	-0.272662	-0.403325	-0.566113	-0.220084	-0.620008	-0.560491	-0.562483	-1.20556	0.15408	-0.538191	-0.538191
RamDA_mESC_48h_B06	-0.515237	-0.503225	-1.11426	2.51732	-0.44149	-0.231188	-0.525003	1.73026	-0.397191	-0.537397	-0.46083	-1.28435	-0.3238	-0.619362	-0.480458	-0.318324	-0.432733	-0.0151354	-0.486655	-0.164798	-0.317155	-0.451953	-0.36541	-0.351161	-0.432043	-0.396572	-0.535421	-0.327312	-0.74092	-0.462425	-0.290836	-0.283195	0.50389	-0.357927	0.909022	-0.1701	-0.1701	-0.1701	-0.272662	-0.310727	0.75738	-0.220084	-0.228183	-0.686917	-0.562483	-1.26274	2.42619	-0.538191	-0.538191
RamDA_mESC_48h_B07	-0.443708	-0.503225	0.830709	0.624075	-0.446444	-0.231188	-0.525003	-0.314689	-0.397191	-0.238072	-0.46083	1.6041	-0.3238	-0.288495	-0.480458	-0.318324	-0.43273	0.41959	-0.44389	0.610596	-0.48455	-0.451953	-0.36541	-0.351161	0.320648	-0.238198	-1.02581	-0.327312	-0.74092	-0.462425	-0.359967	-0.283195	2.42234	-0.357927	1.88324	-0.165733	-0.165733	-0.165733	-0.272662	-0.0905255	1.23089	-0.220084	0.801701	-0.686917	-0.562483	-0.302809	0.917774	-0.332735	-0.332735
RamDA_mESC_48h_B08	-0.529054	-0.503225	-0.562422	0.669929	-0.438991	-0.231188	-0.525003	1.00995	-0.397191	-0.650727	-0.46083	-0.961401	-0.3238	-0.619362	-0.480458	-0.318324	-0.432729	-0.446265	-0.486655	0.330084	-0.674217	-0.451953	-0.36541	-0.0300903	-0.432043	-0.512333	-0.295525	-0.327312	-0.521905	-0.462425	-0.605817	-0.283195	-0.0449874	1.33982	-0.283516	-0.159237	-0.159237	-0.159237	-0.272662	-0.208474	-0.330617	-0.220084	-0.620008	-0.686917	-0.562483	-0.435922	-0.204599	-0.538191	-0.538191
RamDA_mESC_48h_B09	-0.0622333	-0.503225	-0.714819	0.461087	-0.446444	-0.231188	-0.525003	-0.314689	-0.364259	0.422958	-0.460299	-0.626642	-0.323756	0.531914	-0.480458	-0.318324	-0.432733	-0.0178191	-0.486655	0.121093	0.523624	-0.451953	0.201207	-0.257494	-0.432043	-0.40774	-0.613406	-0.327312	-0.74092	-0.462425	0.401594	-0.283195	-0.403417	-0.357927	-0.283516	-0.16267	-0.16267	-0.16267	-0.272662	-0.583636	1.18061	-0.220084	-0.620008	-0.686917	0.0742485	-1.25785	-0.471411	0.199223	0.199223
RamDA_mESC_48h_B10	2.1193	-0.503225	-0.406394	-0.556502	-0.446444	-0.231188	-0.525003	-0.248017	-0.397191	1.50042	-0.460827	-0.334659	-0.3238	1.27357	-0.480458	-0.318108	-0.192898	-0.416546	-0.486655	-0.250104	1.34709	0.475724	-0.36541	-0.351161	-0.432043	0.456953	-0.708395	-0.327312	-0.74092	-0.462425	0.801068	-0.283195	-0.36831	-0.357927	-0.283516	-0.160455	-0.160455	-0.160455	1.82441	0.687271	-0.566044	-0.220084	-0.620008	-0.105462	-0.562483	-0.832916	-0.471411	1.19943	1.19943
RamDA_mESC_48h_B11	-0.396634	-0.503225	-0.382989	3.54161	-0.446444	-0.231188	-0.525003	-0.314689	-0.397191	-0.54992	-0.449398	-0.640225	-0.3238	-0.619362	-0.480458	-0.318324	-0.418305	-0.446265	-0.486655	-0.559736	-0.457545	-0.451953	-0.365409	-0.283208	-0.432043	-0.452895	-0.647429	-0.327312	-0.559596	-0.462425	-0.46265	-0.283195	-0.403417	-0.166251	-0.283516	-0.1701	-0.1701	-0.1701	-0.272662	2.05681	0.621694	-0.220084	-0.620008	-0.686917	-0.562483	-1.03192	-0.442196	-0.538191	-0.538191
RamDA_mESC_48h_C01	-0.529054	-0.503225	1.01497	3.17049	-0.446444	-0.231188	-0.525003	-0.314689	-0.389221	2.84997	-0.46083	1.24197	0.583597	2.46595	-0.480458	-0.318324	-0.432733	-0.446265	-0.486655	0.0129679	2.2081	2.64134	-0.36541	-0.303374	1.22736	-0.34934	0.861129	-0.327312	-0.74092	-0.462425	2.577	-0.283195	-0.403417	-0.357927	-0.283516	-0.170099	-0.170099	-0.170099	-0.272662	-0.375127	0.625296	-0.220084	-0.620008	-0.686917	-0.562482	-0.876036	-0.0901731	2.22385	2.22385
RamDA_mESC_48h_C02	-0.292898	-0.503225	-0.893183	1.93297	-0.446444	-0.231188	-0.525003	1.00097	-0.397191	2.18677	-0.460748	-1.20922	-0.3238	2.27077	-0.480458	-0.318324	-0.432733	-0.417981	-0.486655	0.0573569	1.49683	2.19316	-0.36541	-0.351161	-0.432043	-0.478605	-0.815305	-0.327312	-0.74092	-0.462425	2.2679	2.50001	-0.403417	-0.357927	-0.283516	-0.138392	-0.138392	-0.138392	-0.272662	0.23202	-0.566054	-0.220084	-0.620008	-0.401888	1.24137	-0.427733	-0.266307	2.19076	2.19076
RamDA_mESC_48h_C03	-0.445028	-0.503225	-1.2125	1.21154	-0.446444	-0.231188	-0.525003	-0.314689	-0.397191	1.09808	-0.46083	-0.132512	-0.3238	1.19414	-0.480458	-0.31832	-0.432733	0.296014	-0.486655	0.698806	1.4366	-0.451953	-0.36541	-0.351161	1.56522	1.60227	-0.284674	-0.327312	-0.74092	-0.462425	1.88795	-0.283195	-0.403417	-0.357927	-0.283516	-0.16289	-0.16289	-0.16289	-0.272662	0.170833	1.85121	-0.220084	-0.620008	-0.686917	0.816272	-1.09816	0.972325	1.08369	1.08369
RamDA_mESC_48h_C04	0.0310722	-0.503225	-0.0798942	1.06682	-0.446444	-0.231188	-0.525003	-0.314689	-0.397191	-0.650727	-0.46083	0.161111	-0.3238	-0.619362	-0.480458	-0.318324	0.606317	-0.419618	-0.486655	1.15381	-0.674217	-0.451953	-0.36541	-0.306129	-0.432043	1.98857	-0.310574	-0.327312	-0.74092	-0.462425	-0.605817	-0.283195	-0.403417	-0.357927	-0.283516	-0.167953	-0.167953	-0.167953	-0.272661	-0.0180302	1.33892	-0.220084	-0.620008	-0.686917	-0.562483	-1.12735	0.362859	-0.538191	-0.538191
RamDA_mESC_48h_C05	0.917026	-0.503225	0.142385	-0.586563	-0.446444	-0.231188	5.51332	-0.314689	-0.397191	2.62522	-0.46083	0.202225	1.51163	2.41182	-0.480458	1.58757	-0.432733	-0.446265	7.8512	-0.634696	2.69836	3.54364	-0.36541	-0.351161	-0.315224	-0.493066	-0.583312	2.92559	-0.245843	1.59138	2.8732	-0.283195	-0.403417	-0.357927	-0.283516	-0.170097	-0.170097	-0.170097	-0.272662	-0.583636	0.857249	-0.220084	1.41011	1.84185	1.17425	0.568858	-0.471411	2.97093	2.97093
RamDA_mESC_48h_C06	-0.488002	-0.503225	2.05973	-0.586563	-0.435552	-0.231188	-0.525003	0.0671065	-0.397191	-0.650727	-0.46083	2.89829	-0.3238	-0.619362	-0.480458	-0.318324	-0.432732	-0.446265	0.625176	-0.634696	-0.674217	-0.451593	-0.36541	-0.314384	4.2544	-0.470667	1.52105	-0.327312	-0.74092	-0.462425	-0.605817	-0.283195	-0.403417	-0.357927	-0.283516	-0.154456	-0.154456	-0.154456	7.38881	-0.583636	1.82861	-0.220084	-0.620008	1.46735	-0.561262	0.218041	-0.471411	-0.538191	-0.538191
RamDA_mESC_48h_C07	-0.429959	-0.503225	1.03361	-0.236098	-0.442135	-0.231188	-0.46091	-0.314689	-0.397191	-0.551891	-0.0528556	0.595396	-0.3238	-0.619362	-0.480458	-0.318324	-0.427915	-0.432918	-0.486655	0.450667	-0.674217	-0.451598	-0.36541	-0.308691	-0.432043	-0.512333	-0.580577	-0.327312	-0.74092	-0.462425	-0.465449	-0.280974	-0.403417	-0.357927	0.47917	-0.162186	-0.162186	-0.162186	-0.272662	-0.436894	0.341114	-0.220084	-0.620008	0.171037	-0.562483	-0.461062	-0.471411	-0.538191	-0.538191
RamDA_mESC_48h_C08	-0.45292	-0.503225	-0.811245	2.25454	-0.446444	-0.231188	-0.525003	-0.314689	-0.397191	0.526336	-0.46083	-0.624114	-0.3238	1.5228	-0.480458	-0.318324	3.25468	-0.301351	-0.486655	-0.124374	0.454039	0.313371	-0.174655	-0.351161	-0.432043	-0.512333	-0.852775	-0.327312	-0.74092	-0.462425	0.605834	1.55012	5.60683	-0.357927	-0.283516	-0.162083	-0.162083	-0.162083	-0.272661	-0.516558	1.09208	-0.220084	1.17523	0.0110108	-0.562483	0.0157632	-0.471411	1.42546	1.42546
RamDA_mESC_48h_C09	0.682519	-0.503225	-0.259477	2.40996	-0.441157	-0.231188	-0.394716	-0.314689	-0.397191	0.285717	-0.265015	-0.348102	-0.3238	0.406079	-0.480458	-0.318324	4.56276	-0.144692	-0.486655	0.862211	0.853522	-0.451953	-0.36541	-0.236871	-0.0439481	2.14876	-0.919212	-0.327312	-0.74092	-0.462425	1.01758	-0.283195	-0.186464	-0.357927	-0.283516	-0.166714	-0.166714	-0.166714	2.19822	-0.476338	2.64948	-0.220084	2.35142	-0.686917	-0.562483	-1.08838	0.872512	1.34161	1.34161
RamDA_mESC_48h_C10	-0.501996	-0.503225	-0.186784	3.16108	-0.446444	-0.231188	-0.525003	-0.314689	-0.397191	-0.157977	-0.234986	-0.28297	-0.3238	0.338169	-0.480458	-0.318324	-0.432733	-0.446265	-0.486655	0.404647	0.317917	-0.451953	-0.36541	-0.351161	-0.432043	-0.512333	-0.664008	0.732116	-0.74092	-0.462425	-0.0140847	1.88502	1.14139	-0.357927	-0.283516	-0.164068	-0.164068	-0.164068	-0.272662	-0.583636	-0.566113	-0.220084	1.49006	-0.686917	-0.562483	-0.0355531	-0.412742	0.531035	0.531035
RamDA_mESC_48h_C11	-0.244603	-0.503225	-0.92274	1.66409	-0.446444	-0.231188	-0.525003	5.44682	-0.397191	0.0958814	-0.460829	-0.937362	-0.3238	-0.192986	-0.480458	-0.318324	2.22755	-0.330941	-0.486655	0.8286	0.154504	0.308585	-0.36541	-0.351161	-0.432043	-0.477002	-1.07675	-0.327312	-0.74092	-0.462425	-0.385345	-0.283195	3.51004	-0.357927	0.732062	-0.1701	-0.1701	-0.1701	-0.272662	-0.138996	-0.566113	-0.220084	0.563356	-0.686917	-0.501755	-0.702	0.179543	-0.125849	-0.125849
RamDA_mESC_48h_C12	0.002806	-0.503225	0.110912	0.653188	-0.446444	-0.231188	-0.525003	-0.314689	-0.397191	-0.650727	-0.46083	0.334996	-0.3238	-0.619362	-0.480458	-0.318324	-0.432733	-0.446265	-0.436733	-0.634696	-0.674217	-0.451919	-0.36541	-0.351161	0.208551	-0.505889	-1.07675	-0.327312	-0.74092	-0.462425	-0.605817	1.64538	-0.403417	-0.357927	-0.283516	-0.17008	-0.17008	-0.17008	-0.272662	-0.575281	-0.566113	-0.220084	-0.620008	-0.686917	-0.562483	-0.206975	-0.405508	-0.538191	-0.538191
RamDA_mESC_48h_D01	-0.529054	-0.503225	-1.21251	1.1928	-0.446444	-0.231188	-0.525003	-0.314689	-0.397191	0.969548	-0.46083	-1.56233	-0.3238	1.3068	-0.480458	-0.318324	-0.432733	1.30063	-0.486655	0.811742	1.81659	0.707623	-0.36541	-0.141657	-0.432043	-0.133669	-1.07675	-0.327312	-0.74092	-0.462425	1.09977	-0.283195	-0.403417	-0.357927	0.913949	-0.164128	-0.164128	-0.164128	-0.272662	1.6724	-0.566113	-0.193869	-0.620008	-0.686917	0.0489468	-1.3838	1.11659	0.880656	0.880656
RamDA_mESC_48h_D02	-0.503221	-0.359086	0.920138	1.9582	-0.446444	-0.231188	-0.525003	-0.314687	-0.350789	-0.650727	-0.204428	0.46795	-0.3238	-0.619362	-0.0952453	-0.318324	-0.432733	-0.40955	-0.486655	-0.252621	-0.674217	-0.451953	-0.36541	-0.351161	-0.432043	-0.112084	-0.526484	-0.327312	-0.74092	-0.462425	-0.605817	-0.283195	-0.403417	-0.357927	-0.283516	-0.159001	-0.159001	-0.159001	-0.272662	0.715887	-0.566113	-0.220084	-0.620008	-0.686917	-0.562483	-1.10092	5.26963	-0.538191	-0.538191
RamDA_mESC_48h_D03	-0.395966	-0.503225	0.70869	0.571574	-0.446444	-0.231188	-0.525003	-0.314689	-0.359967	1.04932	3.21916	1.50069	-0.3238	1.32926	-0.480458	-0.318324	3.03703	3.32281	-0.486655	0.167848	1.6849	0.950396	-0.36541	-0.351161	1.38852	0.0836963	-1.07675	-0.327312	-0.74092	-0.462425	1.2321	-0.283195	6.03075	-0.357927	-0.283516	-0.155773	-0.155773	-0.155773	-0.272662	0.265047	2.52713	-0.220084	-0.620008	-0.686917	-0.398371	-1.13508	0.679134	0.326046	0.326046
RamDA_mESC_48h_D04	-0.298136	-0.503225	1.4374	0.104075	-0.446444	-0.231188	-0.525003	-0.314689	-0.397191	-0.650727	-0.46083	1.89176	-0.3238	-0.619362	-0.480458	-0.318324	0.482787	0.0986945	-0.486655	0.54927	-0.674217	-0.451953	-0.36541	-0.351161	3.14159	0.0414635	-1.07675	-0.327312	-0.74092	-0.462425	-0.605817	-0.283195	-0.403417	0.859116	-0.283516	-0.163749	-0.163749	-0.163749	1.21497	-0.510589	2.80651	-0.220084	0.86895	-0.686917	-0.562483	0.079444	1.07862	-0.538191	-0.538191
RamDA_mESC_48h_D05	0.15912	-0.503225	-0.924516	1.93391	-0.446444	-0.231188	-0.525003	-0.314689	-0.397191	-0.273043	-0.46083	-0.584648	-0.3238	-0.619362	-0.480458	-0.318324	-0.432733	0.677318	-0.486655	-0.560502	-0.260474	-0.451953	-0.36541	-0.351161	-0.432043	0.446872	-1.07675	-0.327312	-0.74092	-0.462425	-0.327782	-0.283195	3.53976	-0.357927	-0.283516	-0.16979	-0.16979	-0.16979	-0.272662	0.81602	-0.547579	-0.220084	-0.620008	-0.686917	-0.562483	-0.741041	2.09798	-0.538191	-0.538191
RamDA_mESC_48h_D06	-0.455205	-0.503225	1.49688	1.93145	-0.446444	-0.231188	-0.525003	-0.314689	-0.386183	1.06039	-0.46083	1.12568	-0.3238	0.758667	-0.480458	-0.318324	-0.432733	0.863923	-0.469958	1.63662	0.940313	-0.451953	-0.270579	-0.351161	-0.432043	0.280557	-0.988421	-0.327312	-0.74092	-0.462425	0.185261	-0.283195	2.44541	-0.357927	-0.283516	-0.1701	-0.1701	-0.1701	1.60076	0.680567	1.01111	-0.220084	-0.620008	0.112812	-0.562483	-1.37347	2.21496	0.858092	0.858092
RamDA_mESC_48h_D07	-0.461525	-0.503225	-0.5503	-0.376269	-0.441989	-0.231188	-0.525003	-0.314689	-0.397191	1.6669	-0.460829	-0.583609	-0.3238	1.60013	-0.480458	-0.318324	0.722387	1.0096	-0.486655	0.480643	1.51033	0.24659	-0.36541	-0.335733	-0.432043	-0.422339	-0.742245	-0.327312	-0.74092	-0.462425	1.02949	3.71384	-0.403417	-0.357927	-0.283516	-0.1629	-0.1629	-0.1629	-0.272662	0.224024	-0.566113	-0.220084	-0.620008	-0.686917	-0.562483	-1.1029	0.648845	1.10542	1.10542
RamDA_mESC_48h_D08	-0.502747	-0.503225	1.46084	2.3674	-0.446444	-0.231188	-0.525003	-0.314689	-0.397191	0.270705	-0.460829	2.05702	-0.3238	0.782546	-0.480458	-0.318324	5.4735	-0.383622	-0.486655	-0.304541	-0.196511	-0.451529	-0.36541	0.0118251	3.72209	-0.436141	-0.927564	-0.327312	-0.74092	-0.462425	-0.181621	-0.283195	-0.403417	-0.357927	-0.283516	-0.165581	-0.165581	-0.165581	0.803898	0.535253	3.81295	-0.220084	-0.620008	0.217928	-0.562483	-1.04689	2.45091	0.913114	0.913114
RamDA_mESC_48h_D10	0.228515	-0.503225	-0.833968	0.47449	-0.446444	-0.231188	-0.525003	0.503709	-0.397191	-0.650727	-0.46083	-1.33594	-0.3238	-0.619362	-0.480458	-0.318324	1.46685	-0.24001	-0.486655	-0.269128	-0.674217	-0.451953	-0.36541	-0.351161	-0.432043	2.72681	-0.841528	0.628748	-0.74092	-0.462425	-0.605817	-0.283195	-0.403417	-0.357927	-0.283488	-0.165183	-0.165183	-0.165183	-0.272662	0.0721721	1.14973	-0.220084	0.192232	-0.686917	-0.562483	-1.10288	0.208064	-0.538191	-0.538191
RamDA_mESC_48h_D11	-0.452564	-0.503225	0.0963584	0.656403	-0.446444	-0.231188	-0.525003	-0.314689	-0.397191	-0.650727	-0.453237	-0.158626	-0.3238	-0.619362	-0.480458	-0.318324	-0.432733	-0.434718	-0.486655	0.0439476	-0.674217	-0.451953	-0.36541	-0.309959	-0.432043	-0.512333	-0.91936	-0.327312	-0.74092	-0.462425	-0.605817	-0.283195	-0.403417	-0.357927	-0.283516	-0.157142	-0.157142	-0.157142	-0.272662	-0.415943	-0.387649	-0.220084	-0.620008	-0.686917	-0.562483	0.0406371	-0.471411	-0.538191	-0.538191
RamDA_mESC_48h_D12	-0.504457	-0.503225	0.564038	0.557144	-0.446444	-0.231188	-0.460159	-0.314689	-0.397191	0.308463	-0.46083	0.0921551	-0.3238	0.237419	-0.480458	-0.318324	-0.432733	-0.446265	-0.29996	-0.634696	0.126806	0.0177677	-0.36541	-0.342646	-0.432043	-0.512333	-0.74808	-0.327312	-0.647486	-0.462425	0.0765584	-0.283195	-0.403417	-0.357927	-0.283516	-0.1701	-0.1701	-0.1701	-0.272662	-0.464032	-0.550461	-0.220084	-0.620008	0.766217	-0.562483	-0.42493	-0.471411	0.00222417	0.00222417
RamDA_mESC_48h_E02	-0.529054	-0.503225	-1.11637	-0.535283	-0.446444	-0.231188	-0.525003	-0.314689	-0.299894	-0.650727	-0.373872	-1.06109	-0.3238	-0.619362	-0.480458	-0.318324	-0.432733	-0.446265	-0.444867	-0.558645	-0.674217	-0.451953	-0.36541	0.098462	-0.066532	-0.512333	-0.476059	-0.327312	0.140308	-0.0450222	-0.605817	-0.283195	0.524452	-0.357927	-0.283516	-0.156775	-0.156775	-0.156775	-0.272662	0.597606	-0.0630454	-0.220084	0.860826	1.74509	1.11566	-0.232636	-0.206042	-0.538191	-0.538191
RamDA_mESC_48h_E05	-0.416297	-0.503225	0.439823	2.58314	-0.446444	-0.231188	-0.525003	-0.314689	-0.371845	3.60718	-0.323104	0.0565694	-0.3238	3.50472	-0.480458	-0.318324	1.33094	-0.395724	-0.486655	0.0483169	3.15243	4.30446	-0.36541	-0.351161	-0.432043	-0.512333	0.594946	-0.327312	-0.74092	-0.462425	3.59271	-0.283195	-0.403417	-0.176494	-0.283516	-0.167354	-0.167354	-0.167354	1.03533	-0.35903	1.90559	-0.220084	2.64492	-0.324594	-0.562483	-0.368023	-0.287368	4.39533	4.39533
RamDA_mESC_48h_E06	-0.455531	-0.503225	-1.21251	1.93161	-0.446444	-0.231188	-0.525003	-0.314689	-0.397191	-0.262989	-0.46083	-1.2893	-0.3238	0.0540701	-0.480458	-0.318324	-0.420922	-0.446265	-0.486655	0.00415614	0.445006	-0.451953	-0.36541	-0.351161	-0.432043	-0.390432	0.884904	-0.327312	-0.609013	-0.462425	-0.605817	-0.283195	-0.403417	-0.357927	-0.283516	-0.167095	-0.167095	-0.167095	7.47843	-0.583636	4.85677	-0.220084	-0.620008	-0.686917	0.724984	-0.334166	-0.471411	0.95852	0.95852
RamDA_mESC_48h_E07	-0.352626	-0.503225	0.677158	2.13678	-0.446444	-0.231188	-0.525003	-0.314689	-0.397191	-0.0781286	-0.187105	1.42683	-0.3238	-0.228563	-0.480458	-0.318324	-0.0132507	-0.330668	-0.486655	-0.335804	-0.142211	-0.451953	-0.36541	-0.351161	1.42416	-0.512333	-1.07675	-0.327312	-0.74092	-0.462425	-0.314096	-0.283195	-0.403417	-0.357927	-0.283516	-0.165161	-0.165161	-0.165161	-0.272662	-0.436262	2.06596	-0.220084	-0.620008	-0.686917	-0.562483	-0.732071	-0.304155	-0.538191	-0.538191
RamDA_mESC_48h_E08	0.596594	-0.503225	-1.21251	0.924535	-0.446444	-0.231188	-0.525003	-0.314689	-0.384195	-0.650727	-0.46083	-1.31759	-0.3238	-0.619362	-0.480458	-0.318324	1.65178	-0.309307	-0.486655	0.237833	-0.674217	-0.451953	-0.36541	-0.351161	0.043165	-0.378938	-0.403759	-0.327312	-0.594663	-0.462425	-0.605817	-0.283195	-0.403417	-0.357927	-0.283516	-0.165808	-0.165808	-0.165808	-0.272662	0.0568094	0.350092	-0.220084	-0.620008	0.159811	-0.562483	-0.559263	1.47194	-0.538191	-0.538191
RamDA_mESC_48h_E10	-0.452633	-0.503225	-1.21251	2.40064	-0.446444	-0.231188	-0.525003	1.22017	-0.397191	-0.558136	-0.334115	-1.53629	-0.3238	-0.498878	-0.480458	-0.318324	-0.0956682	-0.446265	-0.486655	0.0559526	-0.411877	-0.45187	-0.36541	-0.318127	-0.432043	-0.512333	0.067224	-0.327312	-0.74092	-0.462425	-0.605817	-0.283195	-0.403417	-0.357906	-0.283516	-0.1701	-0.1701	-0.1701	-0.272662	-0.45426	-0.56611	-0.220084	-0.620008	-0.686917	-0.562483	-1.15474	-0.310282	-0.538191	-0.538191
RamDA_mESC_48h_E11	-0.223542	-0.503225	0.346923	1.05974	-0.434352	-0.231188	-0.525003	-0.314687	-0.397191	-0.264287	-0.460809	0.303199	-0.3238	-0.24151	-0.480458	-0.318324	-0.432733	1.26536	-0.486655	1.4955	-0.250882	-0.451953	-0.36541	-0.291543	-0.283275	0.957761	-0.722842	-0.327312	-0.74092	-0.462425	-0.605817	-0.283195	-0.403417	-0.357927	-0.283516	-0.1701	-0.1701	-0.1701	-0.272662	2.03767	-0.566113	-0.220084	-0.620008	-0.686917	-0.562483	-1.17418	0.0421954	-0.297329	-0.297329
RamDA_mESC_48h_E12	0.181308	-0.503225	0.157793	-0.51578	-0.446444	-0.231188	-0.525003	-0.314689	-0.397191	-0.559146	-0.46083	0.232456	-0.3238	-0.118719	-0.480458	-0.299768	-0.432733	-0.237712	-0.486655	-0.43553	-0.29284	-0.451927	-0.36541	-0.351161	-0.432043	1.03884	-0.722539	-0.327312	-0.0937584	-0.462425	-0.605817	-0.283195	-0.403412	-0.357927	-0.283516	-0.15701	-0.15701	-0.15701	-0.272662	-0.583636	-0.566113	-0.220084	-0.620008	-0.686917	1.58551	-0.0816531	0.103474	-0.538191	-0.538191
RamDA_mESC_48h_F01	-0.394132	-0.503225	-0.0599501	1.54595	-0.446444	-0.231188	-0.525003	0.440095	-0.397191	-0.650727	-0.46083	-0.0819975	-0.3238	-0.619362	-0.480458	-0.318324	-0.432733	0.206298	-0.486655	-0.51006	-0.674217	-0.451953	-0.319415	-0.351161	-0.432043	-0.409801	1.989	-0.327312	-0.74092	-0.0285614	-0.605817	-0.283195	2.85587	-0.357927	-0.283516	-0.1701	-0.1701	-0.1701	-0.272662	-0.583636	-0.566113	-0.220084	-0.620008	-0.686917	-0.562483	-0.619504	-0.360151	-0.538191	-0.538191
RamDA_mESC_48h_F02	-0.529054	-0.503225	-0.797285	3.16833	-0.446444	-0.231188	-0.525003	-0.314689	-0.38915	-0.232006	-0.241034	-1.20557	-0.3238	-0.129768	-0.480458	-0.318324	-0.432733	-0.446265	-0.474455	-0.634696	-0.132153	-0.16204	-0.36541	-0.335416	-0.432043	-0.489344	-0.794998	-0.327312	-0.74092	-0.462425	-0.356181	-0.283195	-0.403417	-0.357927	-0.283516	-0.164432	-0.164432	-0.164432	-0.272662	0.18974	-0.566113	-0.220084	-0.620008	-0.686917	-0.562483	-0.470462	-0.296422	-0.538191	-0.538191
RamDA_mESC_48h_F03	-0.385036	-0.503225	-0.175865	3.20679	-0.446444	-0.231188	-0.525003	-0.314689	-0.397191	-0.650727	-0.46083	0.569599	0.0505781	-0.619362	-0.480458	0.193303	-0.432733	-0.343899	-0.486655	-0.18541	-0.674217	-0.451953	-0.36541	0.0508177	2.94908	-0.512333	-0.382793	-0.327312	-0.444521	-0.462425	-0.605817	-0.283195	0.755321	-0.357927	-0.283516	-0.1701	-0.1701	-0.1701	0.187482	-0.318316	2.12542	-0.220084	-0.620008	-0.686917	-0.562483	-1.00131	-0.410157	-0.538191	-0.538191
RamDA_mESC_48h_F04	3.11151	-0.503225	1.05161	0.0312012	-0.446444	-0.231188	-0.525003	-0.314689	-0.330998	-0.340124	-0.46083	1.54356	-0.3238	0.218731	-0.480458	-0.318324	0.408714	-0.0784636	-0.4719	0.829014	0.411672	-0.451953	-0.36541	-0.305843	1.70829	1.29524	-0.780421	-0.327312	-0.74092	-0.462425	0.101537	-0.283195	1.12562	-0.357927	-0.283516	-0.167485	-0.167485	-0.167485	2.75854	0.905154	1.48451	-0.220084	-0.189463	-0.318959	1.47841	-0.878327	-0.0618196	0.79961	0.79961
RamDA_mESC_48h_F05	3.27984	-0.503225	-0.0601536	-0.435906	-0.446444	-0.231188	-0.525003	-0.314689	-0.397191	0.11071	-0.46083	0.58795	-0.3238	-0.257363	-0.480458	-0.318311	2.1601	0.862418	-0.480576	0.837084	-0.272574	-0.451953	-0.36541	-0.351161	0.172926	-0.0414754	-0.355159	-0.327312	-0.74092	-0.462425	-0.208618	-0.283195	-0.403417	-0.357927	-0.283516	5.44956	5.44956	5.44956	4.24997	-0.364154	-0.564974	-0.220084	-0.620008	-0.686917	-0.540339	-0.818985	-0.220415	-0.0455044	-0.0455044
RamDA_mESC_48h_F06	-0.380374	-0.503225	-0.112832	1.54698	-0.446444	-0.231188	-0.525003	-0.314689	-0.397191	3.08925	-0.46083	-0.39846	-0.3238	3.12029	-0.480458	1.13046	2.57169	0.908227	-0.486655	-0.107481	2.13578	0.662062	-0.36541	0.263482	-0.432043	-0.512333	-0.104143	-0.327312	-0.74092	-0.462425	2.30212	-0.283195	4.30564	-0.357927	-0.283516	-0.168957	-0.168957	-0.168957	1.3455	-0.347211	3.46812	-0.220084	1.76121	-0.686917	0.0739609	-0.498251	1.64323	3.23855	3.23855
RamDA_mESC_48h_F07	-0.265871	-0.503225	0.740945	3.08377	-0.446444	-0.231188	-0.525003	-0.314689	-0.397191	1.05793	-0.46083	0.956609	-0.3238	1.81242	-0.480458	-0.318324	3.05302	0.0513429	-0.400607	0.504294	0.966986	1.67752	-0.36541	-0.351161	0.863756	-0.512333	0.215318	-0.327312	-0.74092	-0.462425	1.09835	-0.283195	1.52747	-0.357927	-0.283516	-0.166103	-0.166103	-0.166103	-0.272662	0.0651597	2.16444	-0.220084	0.946957	0.198195	-0.562483	-1.14341	0.986569	0.383921	0.383921
RamDA_mESC_48h_F08	-0.292013	-0.503225	-1.18561	2.517	-0.446444	-0.231188	-0.525003	-0.314687	-0.397191	0.527703	-0.46083	-0.897297	-0.3238	0.820395	-0.480458	-0.288609	-0.432733	-0.344729	-0.466237	0.83389	0.575071	-0.451953	-0.36541	-0.05308	-0.332669	-0.484417	-0.816039	-0.327312	-0.74092	-0.462425	0.353182	-0.283195	-0.403417	-0.357927	-0.281435	-0.158919	-0.158919	-0.158919	-0.272662	-0.0974604	-0.562704	-0.220084	-0.620008	-0.686917	-0.532875	-0.843715	3.4587	0.0610648	0.0610648
RamDA_mESC_48h_F09	-0.478863	-0.503225	-0.75616	0.399056	-0.446444	-0.231188	-0.525003	2.61137	-0.397191	-0.33383	1.07547	-0.315622	-0.3238	-0.619362	-0.480458	-0.318324	1.4199	-0.432806	-0.486655	-0.57305	-0.495262	-0.451953	-0.36541	-0.351161	-0.432043	-0.504155	-0.870908	-0.327312	-0.74092	-0.462425	-0.487957	-0.283195	2.13363	0.575091	-0.283516	-0.162387	-0.162387	-0.162387	-0.272662	-0.422943	-0.566113	-0.220084	-0.620008	1.51456	-0.562483	-0.297847	-0.471411	-0.538191	-0.538191
RamDA_mESC_48h_F10	0.599943	-0.503225	-0.255384	1.09737	-0.446444	-0.231188	-0.525003	0.0488878	-0.397191	2.06603	-0.35556	-0.517622	-0.3238	2.73034	-0.480458	-0.318324	-0.432733	-0.232717	-0.447618	0.120118	1.76062	3.97911	-0.365403	-0.351161	-0.432043	-0.256131	-0.927313	-0.327312	-0.74092	-0.462425	2.65826	-0.283195	-0.403417	-0.357927	-0.283516	-0.1701	-0.1701	-0.1701	-0.272662	0.303602	-0.559682	-0.220084	-0.365861	-0.0942817	0.687217	-0.984978	2.75565	2.31241	2.31241
RamDA_mESC_48h_F11	-0.0187929	-0.503225	0.126939	-0.187113	-0.446444	-0.231188	-0.525003	-0.314689	-0.397191	1.45384	-0.316145	0.0297334	0.78705	2.53013	-0.480458	-0.318324	-0.432733	-0.342292	-0.486655	0.468223	0.850215	-0.451953	-0.36541	-0.351161	-0.432043	-0.486767	0.369088	-0.327312	-0.740919	-0.199936	1.7095	-0.283195	-0.403417	-0.357927	-0.283516	-0.1701	-0.1701	-0.1701	-0.272662	-0.494409	-0.566113	-0.220084	-0.620008	-0.686917	-0.562483	-1.01648	-0.0956628	1.27978	1.27978
RamDA_mESC_48h_F12	-0.472707	-0.503225	0.594031	2.67879	-0.446444	-0.231188	-0.525003	-0.314689	-0.367104	0.0971517	-0.46083	0.647138	-0.3238	-0.26235	-0.468524	-0.318324	-0.432733	0.049931	-0.486655	1.13822	0.603951	0.622174	-0.36541	-0.345207	-0.285768	0.240844	-0.443672	-0.327312	-0.74092	-0.462425	0.614978	0.100658	-0.403417	-0.357927	-0.283516	-0.1701	-0.1701	-0.1701	-0.272662	0.00730278	-0.566113	-0.220084	-0.620008	-0.686917	-0.562483	-0.930058	0.612595	0.72798	0.72798
RamDA_mESC_48h_G01	-0.181806	-0.503225	1.10471	-0.582596	-0.441001	-0.231188	-0.452679	1.64612	-0.35859	0.230282	-0.0273926	0.771925	-0.3238	0.297516	-0.480458	-0.318324	-0.43273	-0.0665281	-0.442793	0.25206	3.08446	3.59024	-0.36541	-0.351161	-0.432043	1.05498	-0.784236	-0.327312	-0.74092	-0.462425	2.42062	-0.283195	2.31468	-0.357927	-0.283516	-0.162699	-0.162699	-0.162699	-0.272662	1.31711	-0.566053	-0.220084	-0.620008	-0.686868	0.491984	-1.08408	0.0720306	-0.0264474	-0.0264474
RamDA_mESC_48h_G03	-0.529054	-0.503225	-1.0544	0.870457	-0.446444	-0.231188	-0.525003	-0.314689	-0.349555	-0.522217	-0.460768	-0.171769	-0.3238	-0.619362	-0.480458	-0.318324	1.40737	-0.446265	-0.468999	-0.357357	-0.533437	-0.451916	-0.227475	-0.351161	0.0994668	-0.512333	-0.766494	-0.327312	-0.74092	-0.462425	-0.605817	-0.283195	-0.403417	-0.357927	0.634975	-0.1701	-0.1701	-0.1701	-0.272662	-0.578226	1.02127	-0.220084	1.59897	-0.686917	-0.562483	-0.151939	-0.21529	-0.538191	-0.538191
RamDA_mESC_48h_G04	1.30313	-0.503225	-0.393589	0.332799	-0.446444	-0.231188	-0.525003	-0.314689	-0.397191	-0.17051	-0.46083	-0.147782	-0.3238	-0.371655	-0.480458	-0.318324	4.47289	-0.312454	-0.486655	0.402655	-0.533146	-0.451953	-0.36541	-0.351161	-0.104865	0.819857	-1.07675	-0.327312	-0.74092	-0.462425	0.0756199	-0.283195	-0.403417	-0.357927	-0.283516	-0.166436	-0.166436	-0.166436	1.54742	-0.519076	0.921371	-0.220084	-0.619017	-0.235324	-0.562483	-0.565038	0.122002	-0.538191	-0.538191
RamDA_mESC_48h_G05	-0.344583	-0.503225	-1.11986	0.238378	-0.446444	-0.231188	-0.525003	-0.314689	-0.397191	2.47116	-0.208016	-1.12039	-0.3238	2.39594	-0.480458	-0.318324	-0.432733	0.0836667	-0.486655	-0.421219	1.69768	-0.451953	-0.36541	-0.138462	-0.432043	-0.200936	-0.49186	-0.327312	-0.74092	-0.462425	2.14128	0.128009	1.20084	1.21117	-0.283516	-0.162555	-0.162555	-0.162555	1.83667	-0.298686	-0.33438	-0.220084	-0.620008	-0.686917	0.449608	-0.361014	-0.28291	1.71985	1.71985
RamDA_mESC_48h_G06	-0.529054	-0.503225	0.837528	3.10599	-0.446444	-0.231188	-0.525003	-0.314689	-0.369606	-0.650727	-0.46083	0.719306	-0.3238	-0.619362	-0.480458	-0.318324	-0.432733	-0.19003	-0.486655	-0.390809	-0.674217	-0.451953	-0.36541	-0.156573	-0.432043	-0.402083	-0.0260211	-0.327312	-0.74092	-0.462425	-0.605817	-0.283195	0.47917	-0.357927	-0.283516	-0.1701	-0.1701	-0.1701	-0.272662	2.32859	0.631054	-0.220084	1.836	-0.686917	-0.289444	-0.589949	2.69509	-0.538191	-0.538191
RamDA_mESC_48h_G07	-0.48989	-0.473818	1.43166	1.10854	-0.446444	-0.231188	-0.525003	-0.314689	-0.349888	-0.650727	-0.217491	1.90722	-0.3238	-0.619362	-0.480458	-0.318324	-0.43273	-0.400156	-0.486655	-0.634696	-0.674217	-0.451953	-0.36541	-0.351161	2.38096	0.105575	-0.898262	-0.327312	-0.74092	-0.462425	-0.605817	1.82284	-0.403417	-0.357927	-0.283516	4.52885	4.52885	4.52885	-0.272662	3.42804	-0.566113	-0.220084	-0.620008	-0.277569	-0.562483	-1.44154	1.49838	-0.538191	-0.538191
RamDA_mESC_48h_G08	-0.28849	-0.503225	0.757481	0.787428	-0.446444	-0.231188	-0.525003	1.65719	-0.397191	0.407658	-0.400775	0.756245	-0.3238	0.790368	-0.480458	-0.318324	-0.432721	0.89959	-0.459443	0.20042	0.275795	-0.451953	-0.36541	-0.331407	-0.432043	-0.429111	2.2201	-0.327312	-0.74092	-0.462425	0.147393	5.28215	-0.403417	-0.357927	-0.283516	-0.156317	-0.156317	-0.156317	2.11472	1.07638	-0.566113	-0.220084	-0.620008	0.756434	-0.562416	-1.16973	-0.282542	1.00874	1.00874
RamDA_mESC_48h_G09	-0.30466	-0.503225	0.225164	-0.0837586	-0.446444	-0.231188	-0.525003	-0.314689	-0.397191	0.436889	-0.46083	-0.054759	-0.3238	1.21364	-0.480458	-0.318324	0.461169	-0.446265	-0.486655	0.526731	0.315723	-0.451953	-0.36541	-0.34139	-0.432043	-0.211701	-0.862837	-0.327312	-0.607916	-0.122116	0.576111	-0.283195	-0.403417	-0.357927	-0.283516	-0.164227	-0.164227	-0.164227	-0.272662	0.395295	0.600566	-0.220084	-0.620008	-0.686917	-0.562481	-0.641808	-0.471411	0.335152	0.335152
RamDA_mESC_48h_G10	-0.492917	-0.503225	0.0550881	0.501665	-0.446444	-0.231188	-0.525003	-0.314689	-0.397191	1.20773	0.380658	0.321889	-0.3238	2.1487	-0.480458	-0.318323	-0.432726	-0.378774	-0.486655	-0.454111	1.38652	0.312877	-0.36541	-0.351161	-0.432043	1.32713	-0.256502	-0.327312	-0.74092	-0.462425	1.08118	-0.283195	-0.403417	-0.357927	-0.283516	-0.159487	-0.159487	-0.159487	-0.272662	-0.0735827	-0.566113	-0.220084	-0.620008	-0.686917	-0.562483	-1.35036	-0.104798	1.14823	1.14823
RamDA_mESC_48h_G11	-0.458245	-0.318818	1.82587	0.570928	-0.446444	-0.231188	-0.525003	-0.314689	-0.397191	1.85587	-0.46083	1.74213	-0.3238	1.07881	-0.433374	3.78207	-0.432733	-0.231946	-0.486655	1.04771	1.03454	0.722663	-0.36541	-0.351161	-0.296742	-0.512333	-0.965135	-0.327312	-0.74092	2.93914	1.35628	-0.283195	-0.403417	-0.357927	-0.283516	-0.1701	-0.1701	-0.1701	-0.272662	0.142421	-0.497003	-0.220084	-0.620008	-0.686917	-0.562483	-1.29501	1.11869	1.74441	1.74441
RamDA_mESC_48h_G12	-0.529054	-0.503225	-0.842699	1.42413	-0.446444	-0.231188	-0.525003	-0.314689	-0.330164	2.51081	4.19475	-1.0308	0.737435	2.25459	-0.480458	-0.318324	-0.320812	-0.206272	-0.486655	0.145241	1.50473	3.16701	-0.36541	-0.351161	-0.432043	-0.0526175	1.91195	-0.327312	-0.74092	-0.462425	1.66418	-0.283195	-0.403417	-0.357927	-0.283516	-0.167816	-0.167816	-0.167816	-0.272662	0.397808	-0.566113	-0.220084	0.682114	-0.686917	0.582185	-1.14382	-0.328077	2.03287	2.03287
RamDA_mESC_48h_H01	-0.343026	-0.503225	2.73383	0.151959	-0.446444	-0.231188	-0.525003	-0.314689	-0.345115	-0.650727	0.109372	2.17631	1.85652	-0.619362	-0.480458	-0.318324	-0.432733	0.266408	-0.486655	-0.332798	-0.558223	-0.451953	-0.36541	-0.283904	-0.432043	-0.512333	-0.927898	-0.327312	-0.74092	-0.372882	-0.605817	-0.283195	-0.403417	-0.310762	-0.283088	-0.1701	-0.1701	-0.1701	-0.272662	0.155184	-0.547873	-0.220084	-0.620008	-0.649366	-0.562483	-0.919574	0.163059	-0.538191	-0.538191
RamDA_mESC_48h_H02	-0.285657	-0.503225	-0.666499	-0.368964	-0.446444	-0.231188	-0.525003	-0.314689	-0.397191	-0.429796	0.758623	-1.00848	-0.3238	-0.472413	-0.480458	-0.318324	-0.432733	-0.446265	-0.486655	-0.634696	-0.281739	-0.451953	-0.36541	-0.351161	-0.432043	-0.364055	-0.841784	-0.327312	-0.74092	-0.462425	-0.0972906	-0.283195	1.01036	-0.357927	-0.283516	-0.1701	-0.1701	-0.1701	-0.272662	-0.483483	-0.566113	-0.220084	-0.620008	-0.686917	-0.535517	-0.350315	-0.471411	-0.404799	-0.404799
RamDA_mESC_48h_H03	-0.0902825	-0.503225	-0.364293	0.737852	-0.446444	-0.231188	-0.525003	1.7494	-0.397191	2.58896	3.5825	-0.372782	-0.3238	3.0338	-0.480458	-0.318324	0.419238	0.462782	-0.486655	-0.2531	2.59533	3.01034	-0.36541	-0.34623	-0.432043	0.592906	-0.2698	-0.327312	-0.74092	-0.462425	3.2552	-0.283195	1.6835	-0.357927	-0.283516	-0.163818	-0.163818	-0.163818	-0.272662	-0.196045	-0.566113	-0.220084	-0.620008	-0.457695	-0.562483	-1.20311	0.299446	3.22476	3.22476
RamDA_mESC_48h_H04	-0.43402	-0.503225	0.550343	2.80088	-0.446444	2.76401	-0.525003	-0.314689	-0.397191	0.16878	-0.46083	0.183161	-0.3238	0.527356	-0.480458	-0.318324	-0.432733	-0.395082	-0.486655	-0.414561	-0.253994	1.42352	-0.36541	-0.351161	-0.432043	-0.466715	0.529514	-0.327312	-0.467916	-0.150813	0.298771	-0.283195	-0.403417	-0.357927	1.52611	-0.163532	-0.163532	-0.163532	0.631161	-0.541391	-0.566113	-0.220084	-0.620008	-0.686917	0.150544	-1.0699	-0.40444	0.237737	0.237737
RamDA_mESC_48h_H05	0.30303	-0.503225	0.370358	0.132367	-0.446444	-0.231188	-0.525003	-0.314689	-0.349629	-0.199545	-0.46083	0.210145	1.03871	-0.348803	-0.480458	-0.0418833	-0.432733	-0.31718	-0.486655	0.921026	-0.46593	-0.451609	-0.36541	-0.351161	-0.309865	-0.474999	-0.611488	-0.327312	-0.74092	-0.462425	0.0344581	-0.283195	-0.403417	-0.357927	-0.283516	-0.1701	-0.1701	-0.1701	-0.20139	-0.0810013	-0.566113	-0.220084	-0.620008	-0.686917	-0.562483	-0.683212	-0.471411	-0.364158	-0.364158
RamDA_mESC_48h_H06	-0.529054	-0.503225	1.49327	2.49833	-0.446444	-0.231188	-0.525003	-0.314689	-0.397191	-0.650727	-0.46083	1.43876	-0.3238	-0.619362	-0.480458	-0.318323	-0.432733	0.110877	-0.486655	0.14819	-0.674217	-0.451953	-0.36541	-0.351161	-0.232675	0.0067177	-0.491919	-0.327312	-0.74092	-0.462425	-0.605817	-0.283195	1.1279	-0.357927	-0.283516	-0.160382	-0.160382	-0.160382	-0.257927	0.468572	-0.566113	-0.220084	-0.620008	-0.686917	-0.562483	-0.874418	0.625208	-0.538191	-0.538191
RamDA_mESC_48h_H07	-0.524824	-0.503225	0.628343	3.66107	-0.446444	-0.231188	-0.525003	-0.314689	-0.397191	-0.650727	-0.46083	0.922901	-0.3238	-0.619362	-0.453876	-0.318324	1.89085	-0.446265	-0.486655	-0.634696	-0.674217	-0.451953	-0.36541	-0.30882	-0.432043	-0.346923	-0.653261	-0.327312	-0.74092	-0.462425	-0.605817	-0.283195	-0.403417	-0.357927	-0.283516	-0.162219	-0.162219	-0.162219	-0.272662	0.933965	-0.566013	-0.220084	-0.116513	-0.686917	-0.562483	-1.04024	3.10419	-0.538191	-0.538191
RamDA_mESC_48h_H08	-0.369021	-0.503225	1.12569	1.22354	-0.446444	-0.231188	-0.525003	-0.314689	-0.35147	1.99397	-0.460821	0.529969	-0.3238	0.727202	-0.480458	-0.318324	0.187167	-0.289635	-0.486655	0.322068	1.28885	1.12041	-0.36541	-0.351161	-0.432043	-0.0937043	-0.746045	-0.327312	-0.74092	-0.462425	1.33929	0.792423	0.281558	-0.357927	-0.283516	-0.164085	-0.164085	-0.164085	-0.272662	-0.522248	-0.566113	3.28889	-0.620008	-0.686489	-0.562483	-1.15334	0.671887	1.18867	1.18867
RamDA_mESC_48h_H09	-0.509339	-0.503225	-1.21251	0.685705	-0.446444	-0.231188	-0.525003	-0.314689	-0.397191	-0.399649	-0.46083	-1.02263	-0.3238	-0.619362	-0.480458	-0.318324	-0.432733	-0.371468	-0.486655	0.576444	-0.567952	-0.451953	-0.36541	-0.351161	0.581817	-0.389477	-0.175762	-0.327312	-0.74092	-0.462425	-0.605817	-0.283195	0.131611	-0.357927	-0.283516	-0.166392	-0.166392	-0.166392	-0.272662	0.0834003	-0.566113	-0.220084	-0.620008	-0.686917	-0.562483	-1.17032	-0.21965	-0.538191	-0.538191
RamDA_mESC_48h_H10	-0.529054	-0.503225	-1.14717	1.06675	-0.446444	-0.231188	-0.481997	-0.266175	-0.34807	-0.454563	1.18561	-1.48095	1.05339	-0.619362	-0.480458	-0.318319	-0.432733	-0.4193	-0.431499	-0.217098	-0.259759	-0.45184	-0.36541	0.116528	-0.432043	-0.512333	-0.983979	-0.327312	-0.74092	-0.461144	-0.327285	-0.283195	-0.403417	-0.357927	-0.283516	-0.162319	-0.162319	-0.162319	-0.272662	0.257853	-0.566113	-0.220084	1.42862	-0.514299	-0.462851	-1.15233	-0.0146607	-0.538191	-0.538191
RamDA_mESC_48h_H11	0.316303	-0.503225	0.0436788	2.16819	-0.436338	-0.231188	-0.525003	-0.314689	-0.324516	-0.650727	-0.46083	0.0355642	-0.3238	-0.619362	-0.480458	1.01574	-0.432733	-0.414996	-0.486655	-0.0138096	-0.547564	-0.451953	-0.36541	-0.228293	-0.219306	-0.256595	-0.54728	-0.327312	-0.74092	-0.462425	-0.605817	-0.283195	2.93366	-0.357927	-0.283516	-0.164042	-0.164042	-0.164042	2.91814	0.0752639	0.971437	-0.220084	1.32506	-0.686917	-0.562483	-0.738248	0.270447	-0.538191	-0.538191
RamDA_mESC_48h_H12	-0.529054	-0.503225	-1.21251	2.50752	-0.446444	-0.231188	-0.525003	2.3301	-0.367532	1.87107	2.62411	-1.33305	0.474421	1.73522	-0.480458	-0.240186	-0.432733	-0.416614	-0.459075	0.210126	2.20706	0.639252	-0.36541	-0.351161	-0.432043	-0.469034	-0.383265	-0.327312	-0.74092	-0.462425	1.37076	-0.283195	-0.403417	-0.357927	-0.283516	-0.1701	-0.1701	-0.1701	-0.272662	0.756626	-0.352657	-0.220084	1.54262	-0.686917	-0.562466	-0.541526	-0.471411	1.965	1.965
RamDA_mESC_72h_A04	-0.441228	-0.503225	0.29512	0.215108	-0.446444	-0.231188	-0.525003	-0.314689	-0.397191	-0.526459	-0.46083	0.0813191	-0.3238	-0.619362	-0.480458	-0.318324	-0.432733	1.44373	-0.486655	1.74753	-0.674217	-0.451953	-0.36541	-0.351161	-0.432043	1.2916	-0.937323	-0.327312	-0.74092	-0.462425	-0.605817	-0.283195	-0.403417	-0.357927	-0.283516	-0.15857	-0.15857	-0.15857	-0.272662	1.06096	1.94479	-0.220084	0.451937	-0.686917	-0.393075	-1.06961	1.35256	-0.538191	-0.538191
RamDA_mESC_72h_A05	4.40146	-0.503225	-0.877239	-0.4989	-0.446444	-0.231188	-0.525003	-0.314689	-0.397191	0.391937	-0.46083	-1.05693	-0.3238	-0.352022	-0.480458	-0.318324	-0.432733	3.92862	-0.486655	1.09152	-0.239614	-0.451953	-0.36541	-0.22436	-0.432043	3.58555	-0.788306	-0.327312	-0.616549	-0.462425	-0.0427573	-0.283195	1.69891	-0.357927	-0.283516	-0.158574	-0.158574	-0.158574	-0.272662	2.80147	-0.566113	-0.220084	-0.620008	-0.686917	1.24791	-1.21751	-0.0690592	-0.538191	-0.538191
RamDA_mESC_72h_A06	-0.445502	-0.503225	0.671416	2.15333	-0.446444	-0.231188	-0.525003	-0.314689	-0.397191	0.855492	-0.46083	0.239338	-0.3238	-0.179116	-0.480458	-0.318324	-0.432733	-0.328003	-0.486655	0.413803	0.599059	0.417981	-0.36541	-0.351152	-0.432043	-0.512333	-1.07675	-0.327312	-0.74092	-0.462425	0.384354	-0.283195	0.0364303	-0.357927	-0.283516	-0.14662	-0.14662	-0.14662	-0.272662	0.382095	-0.543177	-0.220084	-0.620008	-0.686917	0.30332	-1.24283	0.0324515	0.459872	0.459872
RamDA_mESC_72h_A07	0.202445	-0.503225	-0.530396	-0.488716	-0.446444	-0.231188	-0.525003	-0.314689	-0.397191	1.94214	-0.35769	-0.032195	-0.3238	1.52925	-0.480458	-0.318324	-0.432733	1.76488	-0.486655	1.02854	2.13024	0.516593	-0.36541	-0.351161	-0.0897645	2.24665	-1.07675	-0.327312	-0.190689	-0.462425	1.69368	-0.283195	-0.129823	-0.357927	-0.283516	-0.1701	-0.1701	-0.1701	-0.272662	0.216816	-0.566108	-0.220084	-0.620008	-0.686917	-0.562482	-1.20478	4.94245	1.67134	1.67134
RamDA_mESC_72h_A08	-0.404614	-0.503225	2.03985	-0.347113	-0.446444	-0.231188	-0.525003	-0.314689	-0.397191	2.0381	-0.46083	1.56134	-0.3238	2.20082	-0.480458	-0.318324	-0.432733	-0.028152	-0.486655	1.50199	2.19586	-0.451953	-0.36541	-0.351161	-0.132672	0.289362	-0.877926	-0.327312	-0.74092	1.35088	1.08698	-0.283195	-0.403417	-0.357927	-0.283516	-0.164167	-0.164167	-0.164167	-0.272662	0.428989	0.268337	-0.220084	-0.620008	-0.686917	-0.562483	-1.3173	0.426407	1.47101	1.47101
RamDA_mESC_72h_A09	3.36051	-0.503225	0.448601	-0.452247	-0.446444	-0.231188	-0.525003	-0.314689	-0.362028	-0.397653	-0.46083	0.14418	-0.3238	-0.619362	-0.480458	-0.318324	-0.432733	-0.214032	-0.486655	2.64713	-0.396981	-0.451857	-0.36541	-0.0693616	-0.432043	1.40413	-1.07675	-0.327312	-0.74092	-0.462411	-0.421674	1.62526	1.96468	-0.357927	0.363793	-0.162455	-0.162455	-0.162455	-0.272662	1.23057	-0.566113	-0.220084	2.98873	-0.0637604	-0.562483	-1.29501	-0.471411	-0.0925798	-0.0925798
RamDA_mESC_72h_A11	0.412576	-0.503225	-0.143227	-0.564676	-0.446444	-0.231188	-0.525003	-0.314689	-0.397191	-0.243809	-0.46083	-0.303574	0.0510412	-0.0475844	-0.480458	-0.318324	-0.432733	1.42637	-0.486655	2.58473	-0.228448	-0.451953	-0.36541	-0.319974	-0.432043	0.839293	2.0517	-0.327312	-0.74092	-0.462425	-0.605817	-0.283195	-0.403417	-0.357927	-0.283516	-0.165063	-0.165063	-0.165063	-0.272662	3.33938	-0.563146	-0.220084	-0.620008	-0.686917	-0.562272	-1.34858	-0.471411	0.0207156	0.0207156
RamDA_mESC_72h_B01	-0.0310655	-0.503225	0.809319	-0.501822	-0.446444	-0.231188	-0.525003	-0.314689	-0.351285	1.60022	-0.46083	-0.138558	-0.32369	-0.0715729	-0.480458	0.528835	-0.432733	1.27286	-0.486655	1.07961	1.223	0.568054	-0.36541	-0.351161	-0.432043	2.47112	-0.458137	-0.294675	-0.74092	-0.462425	0.763137	-0.283195	3.37064	-0.357927	-0.283516	-0.161281	-0.161281	-0.161281	-0.272662	1.11429	0.117651	-0.220084	-0.620008	-0.686917	-0.562483	-1.17455	1.09565	1.04556	1.04556
RamDA_mESC_72h_B02	2.16159	-0.503225	0.0881964	-0.0856265	-0.446444	-0.231188	-0.525003	-0.314689	-0.351555	-0.403826	-0.46083	-0.286412	-0.3238	-0.619362	-0.480458	-0.318324	-0.432733	2.24161	-0.486655	1.77544	-0.674217	-0.243839	-0.36541	-0.351161	-0.432043	2.15852	-0.874778	-0.327312	-0.74092	-0.462425	-0.426269	-0.283195	-0.401818	-0.357927	-0.283516	-0.1701	-0.1701	-0.1701	-0.151516	2.5993	-0.566113	-0.220084	1.90476	-0.686917	-0.562483	-1.44063	-0.184629	-0.538191	-0.538191
RamDA_mESC_72h_B03	-0.325082	-0.503225	0.289841	1.02319	-0.446444	-0.231188	-0.525003	-0.314689	-0.397191	-0.55179	-0.46083	0.223235	-0.3238	-0.619362	-0.480458	-0.318324	-0.406177	-0.104665	-0.486655	1.75495	-0.674217	-0.451953	-0.210187	-0.351161	-0.432043	1.25476	-0.129442	-0.327312	-0.624222	-0.462425	-0.605817	-0.283195	2.045	-0.357927	-0.283516	-0.163203	-0.163203	-0.163203	-0.272662	-0.180044	0.134819	-0.220084	-0.620008	-0.686917	-0.562483	-0.923168	0.323359	-0.538191	-0.538191
RamDA_mESC_72h_B04	0.432479	-0.503225	0.0063986	-0.530082	-0.446444	-0.231188	-0.525003	-0.303977	-0.397191	-0.247126	-0.46083	0.590799	-0.3238	-0.040932	-0.480458	-0.318324	-0.432733	-0.281555	-0.486655	1.00139	-0.336242	-0.451691	-0.36541	-0.306507	0.533799	1.15781	-0.689981	-0.327312	-0.74092	-0.462425	-0.167864	-0.283195	-0.403417	-0.357927	-0.283516	-0.162593	-0.162593	-0.162593	-0.272662	-0.0230683	1.50575	-0.220084	-0.620008	-0.686917	-0.491866	-1.30133	-0.471411	-0.538191	-0.538191
RamDA_mESC_72h_B05	-0.453801	-0.503225	-0.692512	2.47514	-0.441299	-0.231188	-0.525003	-0.314689	-0.397191	1.62811	-0.457498	-1.21299	-0.3238	2.44631	-0.392993	-0.318324	2.58911	-0.407967	-0.486655	0.831203	1.04427	2.60312	-0.36541	-0.351161	-0.432043	-0.0807679	0.31881	-0.327312	-0.74092	-0.462425	1.01635	-0.283195	0.0412584	-0.357927	-0.283516	-0.167154	-0.167154	-0.167154	-0.272662	0.653267	1.86581	-0.220084	-0.308656	-0.686917	-0.562483	-1.40161	1.06592	2.47546	2.47546
RamDA_mESC_72h_B06	2.4023	-0.503225	0.758228	-0.2668	-0.446444	-0.231188	-0.525003	-0.314689	-0.335774	-0.222762	0.30488	1.26624	-0.3238	-0.105108	-0.480458	-0.318324	-0.231973	5.33436	-0.486655	2.73618	-0.205392	-0.451731	-0.36541	-0.351161	0.795302	1.35472	-0.892064	-0.327312	-0.74092	-0.462425	-0.605817	-0.283195	4.11777	-0.357927	-0.283516	-0.1701	-0.1701	-0.1701	-0.272662	3.8246	-0.19619	1.47369	0.304598	-0.686917	-0.562483	-1.30339	0.466167	-0.0476819	-0.0476819
RamDA_mESC_72h_B07	-0.529054	-0.503225	-0.152518	2.07663	-0.446444	-0.231188	-0.525003	-0.314689	-0.397191	0.582526	-0.46083	-0.415307	-0.3238	-0.0147112	-0.480458	-0.318172	-0.430319	2.25466	-0.486655	0.876926	0.364628	-0.451953	-0.36541	-0.0851459	-0.432043	0.571755	-1.07675	-0.327312	-0.642458	-0.462425	0.259514	-0.283195	-0.403417	-0.357927	-0.283516	-0.16296	-0.16296	-0.16296	-0.272662	0.412022	-0.559204	-0.220084	-0.620008	-0.686917	-0.562483	-1.12316	-0.471411	0.030891	0.030891
RamDA_mESC_72h_B08	-0.529054	-0.503225	1.68417	0.169812	-0.446444	-0.231188	-0.525003	3.21411	-0.38612	-0.650727	-0.46083	1.43211	1.07874	-0.619362	-0.480458	-0.318324	0.854195	-0.140751	-0.486655	-0.207632	-0.674217	-0.451953	-0.36541	0.016495	0.162893	-0.25321	-0.575989	-0.327312	-0.74092	-0.462425	-0.605817	-0.283195	-0.403417	-0.357927	-0.283516	-0.163419	-0.163419	-0.163419	-0.272662	0.183896	-0.563371	-0.220084	1.58237	-0.686917	-0.562483	-1.24564	-0.471411	-0.538191	-0.538191
RamDA_mESC_72h_B09	1.57978	-0.503225	-0.0753666	-0.494123	-0.446444	-0.231188	-0.525003	-0.314689	-0.397191	1.33862	-0.46083	-0.20354	-0.3238	0.728812	-0.480458	-0.318324	-0.234659	1.35649	-0.486655	1.06401	0.36581	-0.451953	-0.36541	-0.351161	-0.432043	-0.512333	-0.829621	-0.327312	-0.74092	-0.42418	0.850625	-0.283195	-0.403417	-0.357927	-0.283516	-0.158478	-0.158478	-0.158478	-0.272662	0.0450867	-0.566113	-0.220084	-0.620008	-0.686917	-0.562483	-1.0273	-0.471411	-0.0430721	-0.0430721
RamDA_mESC_72h_B10	-0.427622	-0.503225	0.889211	2.19295	-0.446444	-0.231188	-0.525003	-0.314689	-0.350199	0.773	0.333058	0.813599	-0.3238	0.445047	-0.480458	-0.318324	1.21569	-0.1349	-0.486655	-0.266781	0.0438584	-0.451953	-0.36541	-0.268828	-0.432043	0.101597	-1.07675	-0.327312	-0.671243	-0.462425	-0.177519	-0.283195	0.0557233	-0.357927	-0.283516	-0.16064	-0.16064	-0.16064	-0.272662	0.141656	-0.565753	-0.220084	-0.620008	-0.660232	0.243277	-1.10842	0.997358	0.125101	0.125101
RamDA_mESC_72h_B11	-0.529054	-0.503225	-0.321675	2.92791	-0.446444	-0.231188	-0.525003	0.0925884	-0.38478	-0.0175694	-0.46083	-0.401313	-0.3238	-0.424966	-0.480458	-0.318324	-0.432733	-0.446265	-0.486655	0.204095	-0.674217	-0.45174	-0.365404	-0.351161	-0.432043	-0.327356	-0.708633	-0.327312	-0.74092	-0.462425	-0.605817	-0.283195	3.16301	-0.276948	-0.283516	-0.1701	-0.1701	-0.1701	-0.272662	-0.328579	-0.566112	-0.220084	-0.620008	-0.686917	-0.562483	-1.07624	0.762449	-0.361052	-0.361052
RamDA_mESC_72h_B12	-0.222434	-0.503225	-0.795399	-0.285518	-0.446444	-0.231188	-0.525003	-0.314689	-0.397191	0.848436	-0.46083	-1.08201	-0.3238	1.2679	-0.480458	-0.318324	-0.432733	-0.397381	-0.486655	1.63353	0.956917	3.25261	-0.36541	-0.351161	-0.432043	1.39938	-0.568295	-0.327312	-0.74092	-0.320931	1.50312	2.25493	-0.403417	-0.357927	-0.283516	-0.161005	-0.161005	-0.161005	-0.272662	1.86458	-0.547356	-0.220084	-0.620008	-0.686917	-0.562483	-1.12311	0.602873	0.65612	0.65612
RamDA_mESC_72h_C01	-0.492344	-0.503225	0.1698	-0.52228	-0.446444	-0.231188	-0.525003	-0.314689	-0.397191	0.16665	-0.46083	0.0254802	-0.323766	-0.272336	-0.413616	-0.318324	0.0945275	2.07875	-0.486655	2.18587	-0.28122	-0.451953	-0.36541	-0.351161	-0.432043	2.31069	-0.747121	-0.327312	-0.568268	-0.462425	-0.258449	-0.283195	2.47518	-0.357927	-0.283516	-0.16004	-0.16004	-0.16004	-0.272662	0.331751	1.11262	-0.220084	-0.620008	-0.686917	1.13452	-1.19936	2.8782	-0.31308	-0.31308
RamDA_mESC_72h_C02	-0.514758	-0.503225	0.131898	1.16412	-0.446444	-0.231188	-0.525003	-0.314689	-0.359332	1.27824	1.11009	0.106043	-0.3238	1.06453	-0.480458	-0.318324	-0.432732	-0.0734275	-0.486655	2.74414	0.76588	0.289308	-0.36541	-0.351161	-0.432043	-0.411526	-0.933669	-0.327312	-0.74092	-0.462425	0.557087	-0.283195	1.12472	-0.357927	-0.283516	-0.160759	-0.160759	-0.160759	-0.272662	2.48024	-0.566113	-0.220084	-0.620008	-0.686917	-0.562483	-1.35453	3.72179	0.161453	0.161453
RamDA_mESC_72h_C03	4.05013	-0.503225	1.03395	-0.518041	-0.438057	-0.231188	-0.525003	-0.314689	-0.353992	-0.372102	-0.300084	0.818476	-0.3238	-0.405785	-0.480458	-0.318324	0.183545	2.70284	-0.486655	2.89855	-0.182556	-0.451953	-0.36541	-0.351161	-0.432043	3.06342	-0.524104	-0.327312	-0.74092	-0.462425	-0.210271	-0.283195	0.530085	-0.357927	-0.283516	-0.16653	-0.16653	-0.16653	-0.272662	2.49143	0.633698	-0.220084	1.64183	-0.686917	-0.562483	-1.10367	-0.471411	0.373677	0.373677
RamDA_mESC_72h_C04	0.52779	-0.503225	1.11209	-0.0124441	-0.446444	-0.231188	-0.525003	-0.314689	-0.397191	0.249485	-0.46083	0.962759	-0.3238	0.211817	-0.480458	-0.318324	-0.432733	0.216297	-0.486655	2.28338	0.476217	-0.451953	-0.36541	-0.311548	-0.3007	0.577316	-0.647959	-0.327312	-0.65079	-0.462425	-0.078799	-0.283195	1.47957	-0.357927	-0.283516	-0.161787	-0.161787	-0.161787	-0.272662	1.25741	0.8453	-0.220084	-0.620008	-0.686917	1.08198	-1.44267	0.0809908	0.273473	0.273473
RamDA_mESC_72h_C05	0.944078	-0.503225	1.3897	-0.220119	-0.446444	-0.231188	-0.525003	-0.314689	-0.397191	2.10934	-0.46083	1.09403	-0.3238	2.1011	-0.480458	-0.318324	-0.432733	0.157223	-0.486655	0.495533	3.04536	2.70444	-0.36541	-0.277897	-0.432043	0.113854	-0.844682	-0.327312	-0.648762	-0.462425	2.81495	-0.283195	-0.403417	-0.357927	-0.283516	-0.164893	-0.164893	-0.164893	-0.257627	2.07063	-0.566059	-0.220084	0.429787	-0.536006	-0.562483	-1.0672	-0.471411	2.28269	2.28269
RamDA_mESC_72h_C06	0.836277	-0.503225	-1.21251	-0.53057	-0.446444	-0.231188	-0.525003	-0.314689	-0.397191	1.77419	-0.1165	-1.56233	0.442571	2.22749	-0.480458	-0.318324	-0.432733	3.02179	-0.486655	1.63036	2.07894	0.266836	-0.36541	-0.218479	-0.432043	2.53193	0.6117	-0.327312	-0.74092	-0.0828474	1.28157	-0.283195	-0.368408	-0.357927	-0.283516	-0.1701	-0.1701	-0.1701	-0.272662	1.85634	-0.554966	-0.220084	2.02461	-0.686917	-0.561143	-1.18934	2.33349	2.97883	2.97883
RamDA_mESC_72h_C07	-0.302228	-0.503225	0.229351	2.42139	-0.446444	-0.231188	-0.525003	-0.314689	-0.397191	-0.456152	-0.46083	0.55424	-0.3238	-0.427813	-0.480458	-0.318324	1.729	-0.446265	-0.486655	0.502574	-0.674217	-0.451953	-0.36541	-0.351161	-0.432043	0.428561	-1.07675	-0.327312	-0.74092	-0.462425	-0.465018	-0.283195	1.61366	-0.357927	-0.283516	-0.1701	-0.1701	-0.1701	-0.272662	-0.392939	0.783595	-0.220084	-0.620008	-0.686917	-0.0607285	-1.29073	1.60793	-0.363686	-0.363686
RamDA_mESC_72h_C08	3.12639	-0.503225	0.0609616	-0.57565	-0.446444	-0.231188	-0.525003	-0.314689	-0.397191	-0.223563	-0.46083	0.00128053	-0.3238	0.0774634	-0.480458	-0.102134	0.176473	2.25732	-0.486655	1.8867	-0.430476	-0.451879	-0.36541	-0.236631	-0.432043	1.04476	-1.0561	-0.327312	-0.74092	-0.462425	-0.141819	-0.283195	-0.403417	-0.357927	-0.283516	-0.1701	-0.1701	-0.1701	-0.272662	1.50916	-0.566113	-0.220084	-0.620008	-0.686917	-0.530695	-1.23701	0.206426	0.131138	0.131138
RamDA_mESC_72h_C09	3.48983	-0.503225	-0.444412	-0.379313	-0.444135	-0.231188	-0.525003	-0.314689	-0.397191	3.78803	-0.46083	-0.172539	-0.3238	4.35731	-0.480458	0.000683955	1.62174	5.37764	-0.486655	0.142467	3.46618	2.81102	-0.36541	-0.261611	0.141194	2.50121	-1.01134	-0.327312	-0.74092	0.220841	3.41326	-0.283195	-0.403417	-0.357927	-0.283516	-0.167144	-0.167144	-0.167144	-0.0374194	2.77597	0.450023	-0.220084	-0.620008	-0.686916	-0.267974	-1.26592	1.20767	3.98266	3.98266
RamDA_mESC_72h_C10	4.73937	-0.503225	-1.21251	-0.483072	-0.446444	-0.231188	-0.525003	-0.314689	-0.397191	-0.650727	-0.46083	-1.56233	-0.3238	-0.619362	-0.480458	-0.318324	-0.432733	2.05002	-0.486655	2.34703	-0.674217	-0.451953	-0.36541	-0.351161	-0.432043	3.56136	-1.07675	1.30388	-0.622151	-0.462425	-0.605817	-0.283195	-0.403417	-0.357927	-0.283516	-0.157217	-0.157217	-0.157217	-0.272662	1.7036	-0.566113	-0.220084	-0.620008	-0.686917	0.130521	-1.3923	1.50832	-0.538191	-0.538191
RamDA_mESC_72h_C11	-0.353851	-0.503225	0.155846	-0.459745	-0.442518	-0.231188	-0.525003	-0.314689	-0.397191	-0.389168	-0.46083	0.0714066	-0.3238	0.119099	-0.442071	-0.318324	-0.432733	-0.332009	-0.486655	1.20104	-0.046243	-0.159536	-0.36541	-0.351161	-0.432043	2.04685	-0.766624	-0.327312	-0.74092	-0.462425	-0.477719	-0.283195	0.415448	-0.357927	-0.283516	-0.1701	-0.1701	-0.1701	-0.272662	0.474114	-0.565868	-0.220084	-0.620008	-0.686917	-0.562483	-1.11608	-0.0418468	-0.0339427	-0.0339427
RamDA_mESC_72h_C12	-0.495152	-0.503225	-0.397841	-0.142807	-0.446444	-0.231188	-0.525003	-0.314689	-0.397191	-0.650727	-0.46083	0.900725	-0.3238	-0.619362	-0.480458	-0.318324	-0.432733	-0.446265	-0.486655	1.78325	-0.674217	-0.451953	-0.36541	-0.351161	1.86275	-0.128183	-0.923654	-0.327312	-0.74092	-0.462425	-0.447934	-0.283195	2.12439	-0.357927	-0.283516	-0.1701	-0.1701	-0.1701	-0.272662	1.43841	-0.314092	-0.220084	-0.423687	-0.686917	-0.562483	-1.24645	0.516107	-0.538191	-0.538191
RamDA_mESC_72h_D01	0.17198	-0.483263	-0.697126	-0.448991	-0.430896	-0.231188	-0.525003	-0.314689	-0.397191	1.26074	-0.46083	-0.906524	-0.3238	1.25927	-0.480458	-0.318324	-0.432733	2.82825	-0.486655	3.3451	0.831781	0.795407	-0.36541	-0.351161	-0.432043	1.78265	-0.312129	-0.327312	-0.74092	-0.462425	1.34169	-0.283195	1.27737	-0.357927	-0.283516	-0.160357	-0.160357	-0.160357	-0.272662	3.23213	0.455545	-0.220084	-0.620008	-0.686917	0.604619	-1.33477	1.10801	0.508051	0.508051
RamDA_mESC_72h_D02	1.54485	-0.503225	0.583314	-0.555395	-0.446444	-0.231188	-0.525003	-0.314689	-0.36711	0.25551	-0.46083	0.143757	-0.3238	0.407915	-0.480458	-0.318324	0.336951	1.6776	-0.486655	1.93245	0.344412	0.980227	-0.36541	-0.237914	-0.432043	-0.0553971	-0.953483	-0.327312	-0.74092	-0.462425	0.265183	2.15526	1.98185	-0.357927	-0.283516	-0.1701	-0.1701	-0.1701	-0.272662	0.899833	1.46089	-0.220084	1.18665	-0.686917	0.0145283	-1.22995	1.80414	0.247724	0.247724
RamDA_mESC_72h_D03	2.69629	-0.503225	-0.950759	1.95562	-0.446444	-0.231188	-0.525003	-0.314689	-0.397191	-0.650727	-0.46083	-1.10542	-0.3238	-0.619362	-0.480458	-0.318324	-0.432733	1.39169	-0.486655	2.37631	-0.674217	-0.451953	-0.36541	-0.324598	-0.432043	1.11751	-1.07675	-0.327312	-0.74092	-0.462425	-0.605817	-0.283195	-0.403417	-0.357927	-0.283516	-0.164678	-0.164678	-0.164678	-0.272662	1.55916	2.51514	-0.220084	-0.620008	-0.686917	0.113655	-1.21836	3.05665	-0.538191	-0.538191
RamDA_mESC_72h_D04	-0.310668	-0.503225	1.21121	0.225599	-0.44125	-0.231188	-0.525003	-0.314689	-0.38646	0.902937	-0.46083	1.16947	-0.3238	-0.179578	-0.480458	0.107668	-0.43272	2.59171	-0.486655	1.51938	0.129909	-0.451953	-0.36541	-0.17957	-0.239842	2.64423	-0.880133	-0.327312	-0.74092	-0.462425	0.917647	-0.283195	-0.403417	-0.357927	-0.283516	-0.165422	-0.165422	-0.165422	-0.272662	1.95024	1.03774	-0.220084	-0.620008	-0.686917	-0.562483	-1.2314	-0.199877	0.7556	0.7556
RamDA_mESC_72h_D05	-0.390601	-0.503225	-1.20553	-0.0146903	-0.446444	-0.231188	-0.525003	3.63221	-0.397191	-0.650727	-0.46083	-1.39407	-0.3238	-0.619362	-0.480458	-0.318324	-0.432733	-0.446265	-0.486655	0.946315	0.771591	1.14098	-0.36541	-0.245671	-0.432043	0.13025	-1.07675	-0.327312	-0.74092	0.035903	0.519273	-0.283195	-0.403417	-0.357927	-0.283516	-0.163008	-0.163008	-0.163008	-0.272662	0.849974	-0.566098	-0.220084	-0.620008	-0.686917	-0.562483	-1.4576	-0.471411	-0.092927	-0.092927
RamDA_mESC_72h_D06	2.55736	-0.503225	0.594162	-0.579632	-0.446444	-0.231188	-0.525003	-0.314689	-0.397191	-0.428896	-0.46083	0.309416	0.594076	-0.198405	-0.480458	-0.318324	-0.432733	0.761574	-0.486655	0.935251	-0.550076	-0.451953	1.7526	-0.351161	-0.432043	1.58129	-0.854173	-0.327312	-0.74092	-0.462425	0.393325	-0.283195	2.30873	-0.357927	-0.283516	-0.161561	-0.161561	-0.161561	-0.272661	0.384698	1.1627	5.25139	1.73323	-0.686917	-0.562483	-1.18106	0.773457	-0.538191	-0.538191
RamDA_mESC_72h_D07	-0.398376	-0.503225	-0.228671	1.7334	-0.446444	-0.231188	-0.525003	2.65138	-0.397191	-0.650727	-0.321112	-0.386195	-0.3238	-0.619362	-0.480458	-0.318324	0.801365	0.701375	-0.486655	1.3214	-0.674217	-0.451953	-0.36541	0.388121	-0.432043	1.70859	0.863759	-0.327312	-0.74092	-0.462425	-0.605817	-0.283195	-0.130147	-0.357927	-0.283516	-0.1701	-0.1701	-0.1701	-0.272662	1.23253	-0.566113	-0.220084	-0.620008	-0.686917	-0.562483	-1.24343	2.64367	-0.538191	-0.538191
RamDA_mESC_72h_D08	-0.529054	-0.503225	-0.715359	2.38542	-0.446444	-0.231188	-0.525003	-0.314689	-0.259733	-0.650727	-0.46083	-0.800702	-0.3238	-0.619362	-0.480458	-0.318324	0.250689	-0.433119	-0.486655	1.09848	-0.674217	-0.451953	-0.36541	-0.351161	-0.418332	-0.512333	-0.869016	0.611835	-0.74092	-0.197832	-0.605817	-0.283195	-0.403417	-0.357927	-0.283451	-0.1701	-0.1701	-0.1701	-0.272662	-0.481412	-0.565922	-0.220084	-0.620008	-0.519773	-0.562483	-0.771464	-0.471411	-0.538191	-0.538191
RamDA_mESC_72h_D09	2.0691	-0.503225	0.371848	-0.368283	-0.446444	-0.231188	-0.525003	-0.314689	-0.397191	-0.291001	-0.46083	-0.0334387	-0.3238	-0.619362	-0.480458	-0.318324	-0.432733	-0.0850673	-0.486655	3.87926	-0.674217	-0.451915	-0.36541	-0.22566	-0.432043	2.45062	-0.45287	-0.327312	-0.74092	-0.462425	-0.427421	-0.283195	3.25183	-0.357927	-0.283516	-0.164807	-0.164807	-0.164807	-0.272662	2.04774	-0.453863	-0.220084	-0.620008	0.0046018	-0.562483	-1.40397	0.172448	-0.538191	-0.538191
RamDA_mESC_72h_D10	-0.521806	-0.503225	-0.762702	2.12526	-0.446444	-0.231188	-0.525003	-0.314689	-0.397191	2.24091	-0.46083	-0.230645	-0.3238	1.24085	-0.480458	-0.318324	-0.432733	-0.112259	-0.486655	-0.0584217	1.88	3.01463	-0.36541	-0.272971	-0.432043	-0.505446	-1.07675	-0.327312	-0.74092	-0.462425	1.70576	-0.283195	2.20925	-0.357927	-0.283516	-0.1701	-0.1701	-0.1701	-0.272662	-0.473667	1.85469	-0.220084	-0.620008	-0.686917	-0.562483	-0.9717	0.581465	2.59443	2.59443
RamDA_mESC_72h_D11	3.57131	-0.503225	-0.0690881	-0.372616	-0.446444	-0.231188	-0.525003	-0.314689	-0.366552	1.14612	-0.46083	-0.224992	-0.3238	0.921681	-0.480458	-0.318324	-0.432733	4.26602	-0.486655	2.47315	1.50569	1.32004	0.0474408	-0.351161	-0.432043	0.557791	-0.878754	-0.327312	-0.74092	-0.0354268	0.859666	-0.283195	1.18288	0.0957381	-0.283516	-0.163435	-0.163435	-0.163435	-0.272662	1.67091	-0.529833	-0.220084	-0.620008	-0.459299	-0.562483	-1.11684	-0.0970161	1.90664	1.90664
RamDA_mESC_72h_D12	-0.371554	-0.503225	0.44596	2.68984	-0.446444	-0.231188	-0.525003	-0.314689	-0.354379	-0.0239307	-0.46083	0.274518	-0.3238	-0.0258446	-0.480458	-0.318324	-0.432733	-0.446265	-0.486655	0.960911	0.112109	-0.451953	-0.36541	-0.241946	-0.432043	0.114357	-1.07675	-0.327312	-0.74092	-0.462425	-0.441457	-0.283195	1.96951	-0.357927	-0.283516	-0.163757	-0.163757	-0.163757	-0.272662	0.537155	1.36244	-0.220084	-0.620008	-0.686917	-0.562483	-1.38143	1.54311	0.0407045	0.0407045
RamDA_mESC_72h_E01	3.85102	-0.503225	-0.63798	-0.515033	-0.446444	-0.231164	-0.525003	-0.314689	-0.397191	-0.650727	-0.46083	-0.508016	-0.3238	-0.619362	-0.480458	-0.318324	-0.432733	0.497468	-0.486655	1.17945	-0.674217	-0.451953	-0.36541	-0.0133013	-0.432043	2.75407	-1.07675	-0.327312	-0.74092	0.960532	-0.605817	-0.283195	-0.403417	-0.357927	-0.283516	-0.164359	-0.164359	-0.164359	-0.272662	2.15662	3.21103	0.709657	0.405721	-0.686917	-0.555317	-1.48262	2.05666	-0.538191	-0.538191
RamDA_mESC_72h_E02	3.81872	-0.503225	0.60678	-0.562169	-0.446444	-0.231188	-0.525003	-0.314689	-0.397191	0.0479026	-0.46083	0.884836	-0.3238	0.0298255	-0.480458	-0.318324	-0.432733	0.580432	-0.486655	1.51303	-0.541242	-0.451953	-0.36541	-0.0857651	0.119623	-0.488274	0.647567	-0.327312	-0.74092	-0.462425	-0.268955	-0.283195	-0.403417	-0.357927	-0.283516	-0.163627	-0.163627	-0.163627	-0.272662	1.64761	1.25694	-0.220084	-0.620008	-0.686917	-0.562434	-1.0235	0.0990582	0.0749035	0.0749035
RamDA_mESC_72h_E03	2.03444	-0.503225	-0.522992	0.268381	-0.446444	-0.231188	-0.525003	-0.314689	-0.36281	-0.462743	-0.46083	-0.714666	-0.3238	-0.260896	-0.480458	-0.193144	-0.432733	1.58216	-0.486655	2.09054	-0.468285	-0.451953	-0.36541	-0.351161	-0.432043	1.10406	0.651177	-0.327312	-0.74092	-0.462425	-0.338894	0.270222	1.65497	-0.357927	-0.283516	-0.16231	-0.16231	-0.16231	-0.272662	1.41614	-0.00312688	-0.220084	0.399049	-0.686917	0.427096	-1.41144	0.998511	-0.0503636	-0.0503636
RamDA_mESC_72h_E04	0.292978	-0.503225	-0.422162	0.0938299	-0.446444	-0.231188	-0.525003	-0.314689	-0.397191	0.237246	-0.46083	-0.554455	-0.3238	0.154371	-0.480458	-0.318324	3.59352	1.08665	-0.486655	0.92921	-0.215445	0.0226974	-0.36541	-0.215469	-0.432043	3.13125	-1.07675	-0.327312	-0.660941	-0.462425	-0.396565	-0.283195	0.00285236	-0.357927	-0.283516	-0.163081	-0.163081	-0.163081	1.52653	2.16401	4.35514	-0.220084	0.739676	-0.686917	-0.562483	-1.22863	0.843141	-0.0333763	-0.0333763
RamDA_mESC_72h_E05	0.542365	-0.503225	-0.194089	-0.0703038	-0.446444	-0.231188	-0.525003	-0.314689	-0.397191	3.42616	-0.339109	-0.625354	-0.3238	3.6817	-0.480458	-0.318324	-0.432733	1.75092	-0.486655	0.559858	2.97139	1.3099	-0.36541	-0.351161	-0.432043	2.79947	-0.605747	-0.327312	-0.74092	-0.462425	3.44279	-0.283195	-0.403417	-0.357927	-0.283516	-0.162015	-0.162015	-0.162015	-0.272662	2.13237	-0.454844	-0.220084	-0.620008	-0.686917	-0.562483	-1.27685	4.24053	4.53931	4.53931
RamDA_mESC_72h_E06	0.0140805	-0.503225	-1.21251	-0.236817	-0.446444	-0.231188	-0.525003	3.08358	-0.377299	-0.434723	0.00469582	-1.28033	-0.3238	-0.406638	-0.421717	-0.318324	-0.432733	3.18803	-0.486655	1.16875	-0.553404	-0.451884	-0.36541	-0.171198	-0.170731	1.97273	1.32762	-0.327312	-0.74092	-0.0162847	-0.449194	-0.283195	2.4542	-0.357927	-0.283516	-0.158591	-0.158591	-0.158591	-0.272662	0.514967	-0.565878	-0.220084	0.531085	-0.686917	-0.562483	-1.19466	-0.00965658	-0.15788	-0.15788
RamDA_mESC_72h_E07	3.03321	-0.476225	1.17933	-0.309102	-0.446444	-0.231188	-0.525003	0.282167	-0.397191	-0.553934	-0.46083	0.639929	-0.3238	-0.619362	-0.480458	-0.318324	-0.432733	0.625785	-0.486655	1.53351	-0.674217	-0.451953	-0.36541	-0.332929	-0.432043	2.57821	-0.949331	-0.327312	-0.74092	-0.462425	-0.605817	-0.283195	0.359164	-0.357927	-0.283516	-0.165419	-0.165419	-0.165419	-0.272662	-0.464171	-0.428394	-0.220084	-0.620008	-0.686917	-0.562483	-1.27986	0.272797	-0.538191	-0.538191
RamDA_mESC_72h_E08	-0.529054	-0.503225	-0.808442	0.569967	-0.446444	-0.231188	-0.525003	-0.0228537	-0.387442	-0.339428	-0.46083	-1.05185	-0.3238	-0.619362	-0.480458	-0.318324	-0.432733	-0.413448	-0.405854	-0.0511283	-0.442318	-0.451783	-0.351645	-0.191562	-0.432043	-0.105165	-0.891956	-0.327312	-0.74092	-0.462425	-0.452386	-0.283195	2.10495	-0.357927	-0.283516	-0.1701	-0.1701	-0.1701	-0.272662	0.548817	2.72862	-0.220084	-0.620008	-0.686917	-0.562483	-0.515409	-0.471411	-0.538191	-0.538191
RamDA_mESC_72h_E09	1.75687	-0.496078	0.668818	-0.578145	-0.446444	-0.231188	-0.525003	-0.314689	-0.397191	-0.403014	-0.278371	0.684451	-0.3238	-0.619362	-0.480458	-0.318324	4.12193	-0.0815634	-0.486655	0.811503	-0.402853	-0.451953	-0.36541	-0.330614	-0.241126	3.90835	0.375704	-0.327312	-0.633378	-0.462425	-0.254133	-0.283195	3.52776	-0.357927	-0.283516	-0.166796	-0.166796	-0.166796	-0.272662	-0.19726	2.74635	-0.220084	-0.620008	-0.686917	-0.562483	-1.00562	-0.471411	-0.538191	-0.538191
RamDA_mESC_72h_E10	-0.175843	-0.503225	-0.913094	1.01095	-0.446444	-0.231188	-0.525003	-0.314689	-0.397191	0.858602	-0.46083	-1.14079	-0.3238	0.698644	-0.480458	-0.318324	0.309267	0.956202	-0.486655	1.74123	1.19471	-0.451953	-0.36541	-0.351161	-0.432043	0.91167	0.532599	-0.327312	-0.74092	-0.462425	0.413321	-0.283195	0.287879	-0.357927	-0.283516	5.1291	5.1291	5.1291	-0.272662	1.11328	0.781276	-0.220084	-0.620008	-0.686917	-0.562483	-1.31207	1.08814	1.20035	1.20035
RamDA_mESC_72h_E11	-0.504121	-0.503225	-0.752492	1.71491	-0.446444	-0.231188	-0.525003	-0.314689	-0.388867	-0.425284	-0.46083	-0.943728	-0.3238	-0.272407	-0.480458	-0.318324	-0.432733	-0.446265	-0.344234	1.13015	-0.380579	-0.451953	2.22023	-0.188786	-0.432043	-0.386318	-1.07675	-0.327312	-0.74092	0.25549	-0.22528	-0.283195	-0.403417	-0.357926	-0.283516	-0.165042	-0.165042	-0.165042	-0.272662	1.55978	2.05536	-0.220084	-0.620008	-0.122314	-0.562483	-1.158	0.463442	-0.218154	-0.218154
RamDA_mESC_72h_E12	1.15364	-0.503225	0.386783	-0.424434	-0.446444	-0.231188	-0.525003	-0.314689	-0.386955	1.54819	1.55687	0.287388	1.13634	1.2403	-0.480458	-0.315152	0.227968	2.24317	-0.486655	2.25231	0.541956	1.0561	-0.36541	-0.304812	-0.314863	2.36541	-1.07675	-0.327312	-0.74092	-0.462425	-0.00135674	-0.283195	4.58479	-0.357927	-0.283516	8.47155	8.47155	8.47155	0.512327	1.44119	0.767628	-0.220084	-0.620008	-0.686917	-0.562483	-1.0626	-0.200336	0.436813	0.436813
RamDA_mESC_72h_F01	0.69304	-0.503225	-0.559782	-0.548843	-0.446444	-0.231188	-0.525003	-0.314689	-0.397191	0.712536	-0.46083	-1.18327	-0.3238	-0.192103	-0.480458	-0.318324	-0.432733	3.32386	-0.486655	2.65822	0.00907724	0.430158	-0.36541	-0.0902581	-0.227612	3.20068	-0.380521	-0.327312	-0.74092	-0.462425	0.145893	-0.283195	0.960293	-0.357927	-0.283516	-0.162295	-0.162295	-0.162295	-0.272662	1.95277	1.86638	-0.220084	0.722402	-0.686917	-0.562483	-1.29555	0.775864	1.16939	1.16939
RamDA_mESC_72h_F02	3.94172	-0.503225	-0.826036	-0.165497	-0.446444	-0.231188	-0.525003	1.71145	-0.397191	-0.445816	-0.46083	-1.20724	-0.3238	-0.417602	-0.480458	-0.318324	-0.428423	1.11577	-0.486655	2.75259	-0.674217	-0.451953	-0.36541	-0.264971	-0.432043	2.56239	-0.754045	-0.327312	-0.74092	-0.462425	-0.605817	-0.283195	0.946474	-0.357927	-0.283516	-0.164033	-0.164033	-0.164033	-0.272662	3.67975	0.366455	-0.220084	-0.620008	-0.686917	-0.562483	-1.32315	-0.243679	-0.538191	-0.538191
RamDA_mESC_72h_F03	-0.2625	-0.503225	0.132345	-0.325469	-0.446444	-0.231188	-0.525003	-0.314689	-0.397191	-0.541448	-0.46083	-0.552938	-0.3238	-0.212673	-0.480458	-0.318324	-0.432733	0.230799	-0.486655	2.2438	-0.439704	-0.451953	-0.36541	-0.351161	-0.432043	1.11526	-0.897828	-0.327312	-0.74092	-0.462425	-0.605817	-0.283195	1.68415	0.665338	-0.283516	-0.164923	-0.164923	-0.164923	-0.272662	2.16094	-0.566113	3.02436	1.49271	-0.686917	-0.562483	-1.20525	0.142569	-0.538191	-0.538191
RamDA_mESC_72h_F04	-0.49372	-0.503225	0.551513	-0.318382	-0.407298	-0.231188	-0.525003	-0.314687	-0.397191	-0.650727	-0.46083	0.433601	-0.3238	-0.619362	-0.480458	-0.318324	-0.432733	-0.390319	-0.486655	1.0441	-0.674217	-0.451953	-0.36541	0.121153	-0.432043	2.43363	-0.486945	-0.327312	-0.490042	-0.462425	-0.605817	-0.283195	-0.403417	-0.357927	-0.283516	-0.165695	-0.165695	-0.165695	-0.272662	1.55846	-0.566113	-0.220084	2.8205	-0.686917	-0.562483	-1.02032	5.01787	-0.538191	-0.538191
RamDA_mESC_72h_F05	0.509069	-0.503225	-0.233526	-0.528672	-0.446444	-0.231188	-0.525003	-0.314689	-0.387102	0.959219	-0.46083	-0.230075	-0.3238	0.587064	-0.480458	-0.318324	0.145169	1.3579	-0.486655	1.7573	1.11343	1.16428	-0.36541	-0.246754	-0.432043	3.3203	-1.07675	-0.327312	-0.74092	-0.462425	0.255374	-0.283195	1.08915	-0.357927	-0.283516	-0.1701	-0.1701	-0.1701	-0.272662	1.99186	1.52604	-0.220084	-0.620008	-0.686917	1.33397	-1.39671	0.887606	0.202105	0.202105
RamDA_mESC_72h_F06	1.59336	-0.503225	-1.21251	-0.586563	-0.446444	-0.231188	-0.525003	-0.314689	-0.397191	-0.331798	-0.46083	-1.56233	-0.3238	-0.207327	-0.480458	-0.318324	-0.432733	1.00403	-0.486655	0.908087	0.599216	0.0655087	-0.36541	-0.351161	-0.432043	1.43711	-0.970308	-0.327312	-0.74092	-0.462425	0.248826	-0.283195	-0.403417	-0.357927	-0.283516	-0.164862	-0.164862	-0.164862	-0.272662	3.6714	1.7736	-0.220084	-0.620008	-0.686917	-0.562483	-1.08386	-0.398166	0.0234608	0.0234608
RamDA_mESC_72h_F07	-0.489105	-0.503225	0.937774	2.03488	-0.446444	-0.231188	-0.525003	-0.314689	-0.379146	1.46665	-0.46083	0.526239	-0.3238	1.44393	-0.480458	-0.318324	-0.432733	-0.40241	-0.486655	-0.281411	1.20956	0.42164	-0.36541	-0.158758	-0.432043	-0.237072	-0.296854	1.20609	-0.74092	-0.462425	1.4078	-0.283195	2.28105	-0.357927	-0.283516	-0.163949	-0.163949	-0.163949	3.917	-0.419671	1.58589	-0.220084	-0.620008	-0.686917	0.440484	-1.11275	-0.471411	0.491588	0.491588
RamDA_mESC_72h_F08	-0.258408	-0.503225	0.839903	-0.575618	-0.446444	-0.231188	-0.525003	0.892005	-0.397191	-0.105519	-0.46083	0.88126	-0.3238	0.148106	-0.480458	-0.318324	-0.0799798	2.25598	-0.486655	1.71242	0.0285967	-0.451953	-0.36541	-0.351161	-0.432043	2.73617	-1.05004	-0.327312	-0.74092	-0.462425	0.435787	-0.283195	-0.403417	-0.357927	-0.283516	-0.1701	-0.1701	-0.1701	-0.272662	3.18314	-0.566113	-0.220084	-0.620008	-0.686917	0.736903	-1.2195	3.2202	-0.538191	-0.538191
RamDA_mESC_72h_F09	3.20952	-0.503225	0.111496	-0.440694	-0.446444	-0.231188	-0.525003	2.35488	-0.397191	3.87784	0.223787	1.23177	-0.3238	3.64134	-0.480458	-0.318324	-0.432733	-0.315807	-0.486655	0.141334	2.77528	4.65684	-0.189233	-0.0836498	0.626235	-0.505318	-1.07675	-0.327312	-0.74092	-0.462425	4.1911	-0.283195	1.50313	-0.357927	-0.283516	-0.162972	-0.162972	-0.162972	-0.272662	0.770835	-0.566113	-0.220084	0.271846	-0.686917	-0.562483	-0.894798	-0.471411	3.23339	3.23339
RamDA_mESC_72h_F10	4.33141	-0.503225	-0.595964	0.679982	-0.446444	-0.231188	-0.525003	-0.314689	-0.397191	-0.650727	1.52326	-0.679121	-0.3238	-0.41243	-0.480458	-0.318324	1.9194	1.50781	-0.486655	3.32389	-0.556747	0.37557	-0.36541	-0.351161	-0.432043	1.8436	-0.2474	-0.327312	-0.74092	-0.462425	-0.453528	-0.283195	2.78009	-0.357927	-0.283516	-0.163711	-0.163711	-0.163711	-0.272662	2.95409	-0.566113	-0.109703	-0.620008	-0.686917	0.80469	-1.44354	0.389436	-0.538191	-0.538191
RamDA_mESC_72h_F11	-0.0220791	-0.503225	0.620023	3.09456	-0.446444	-0.231188	-0.525003	-0.314689	-0.397191	2.34125	-0.356077	0.550767	-0.3238	1.53451	-0.480458	-0.318324	-0.0611127	-0.446265	-0.486655	-0.634696	2.2551	1.16325	-0.36541	-0.138625	-0.432043	-0.350656	0.414211	-0.327312	-0.74092	-0.462425	2.6204	-0.283195	0.933014	-0.357927	-0.283516	-0.1701	-0.1701	-0.1701	-0.272662	0.164739	-0.566112	-0.220084	-0.620008	-0.686917	0.423155	-1.19514	0.460764	2.43659	2.43659
RamDA_mESC_72h_F12	1.82814	-0.503225	0.596404	-0.586563	-0.446444	-0.231188	-0.525003	3.89357	-0.397191	1.35451	-0.46083	0.453297	-0.3238	0.884971	-0.480458	-0.318324	-0.432481	3.32239	-0.486655	1.98678	0.359924	0.586583	-0.36541	-0.351161	-0.0479751	0.488338	1.0255	-0.327312	-0.74092	-0.462425	0.380724	-0.283195	-0.403417	-0.357927	-0.283516	6.16064	6.16064	6.16064	-0.272662	2.25742	-0.566113	-0.220084	0.863942	-0.686917	-0.562483	-1.15254	-0.295948	0.98695	0.98695
RamDA_mESC_72h_G01	0.139519	-0.503225	0.468493	-0.385205	-0.446444	-0.231188	-0.525003	-0.314689	-0.397191	-0.0744023	-0.46083	0.168326	-0.3238	0.51889	-0.480458	-0.318324	-0.432733	0.399399	-0.486655	1.73158	-0.106773	1.14233	-0.36541	-0.305229	-0.432043	1.67196	0.84633	-0.327312	-0.74092	-0.462425	0.446932	-0.283195	2.62242	-0.357927	-0.283516	-0.1701	-0.1701	-0.1701	-0.272662	0.992689	-0.566108	-0.220084	-0.620008	-0.686917	0.811018	-1.28748	0.485302	-0.059059	-0.059059
RamDA_mESC_72h_G02	2.98226	-0.503225	0.69942	-0.0678402	-0.446444	-0.231188	-0.525003	-0.314664	-0.397191	-0.154591	-0.46083	0.284695	-0.3238	-0.219908	-0.480458	-0.318324	-0.432733	0.534571	-0.486655	1.6236	-0.130713	-0.451953	-0.36541	-0.260532	-0.432043	-0.428183	-0.919267	-0.327312	-0.74092	-0.462425	-0.167069	-0.283195	-0.403417	-0.357927	-0.283516	-0.1701	-0.1701	-0.1701	-0.272662	0.787643	-0.566113	-0.220084	-0.620008	-0.686917	-0.562483	-0.950167	1.6052	-0.538191	-0.538191
RamDA_mESC_72h_G03	0.335443	-0.503225	-0.813695	-0.586563	-0.446444	-0.224989	-0.525003	-0.314689	-0.356601	-0.650727	-0.296471	-0.0472843	-0.3238	-0.40206	-0.480458	-0.318324	-0.432733	-0.409587	-0.486655	0.408303	-0.319069	0.253029	-0.36541	0.422273	-0.432043	-0.454368	-1.07675	-0.327312	-0.74092	1.29473	-0.605817	-0.283195	-0.403417	-0.357927	-0.198986	-0.155525	-0.155525	-0.155525	-0.272662	3.08095	0.366115	-0.220084	-0.620008	-0.364103	-0.562483	-1.19778	5.93365	-0.538191	-0.538191
RamDA_mESC_72h_G04	1.1663	-0.503225	-1.20361	0.0613051	-0.446444	-0.231188	-0.525003	-0.314689	-0.36554	0.320219	-0.46083	-1.46181	-0.3238	0.061427	-0.453	-0.318324	-0.432733	-0.398674	-0.486655	0.983681	0.485348	-0.451953	-0.36541	-0.209583	-0.432043	4.15195	-0.556254	-0.327312	-0.74092	-0.462425	0.506453	-0.283195	-0.403417	-0.357927	-0.283516	-0.157107	-0.157107	-0.157107	-0.272662	2.71705	-0.562075	-0.220084	-0.620008	-0.686917	0.226965	-1.36978	6.43718	-0.0985537	-0.0985537
RamDA_mESC_72h_G05	3.02696	-0.503225	0.823712	0.24234	-0.446444	-0.231188	-0.525003	-0.314689	-0.366571	-0.29596	-0.46083	1.5432	-0.3238	-0.619362	-0.480458	-0.318324	-0.432733	2.23999	-0.486655	1.23723	-0.167163	-0.451953	0.0328188	-0.351161	1.89049	3.21681	-0.776584	-0.327312	-0.74092	-0.26141	-0.262385	-0.283195	-0.403417	0.452654	-0.283516	-0.162691	-0.162691	-0.162691	-0.272662	1.29891	2.62341	-0.220084	-0.620008	-0.686917	-0.508155	-1.27311	0.21176	0.277184	0.277184
RamDA_mESC_72h_G06	0.146902	-0.503225	-1.03969	-0.562374	-0.446444	-0.231188	-0.525003	4.5428	-0.397191	1.22677	0.201248	-1.24183	-0.3238	1.56704	-0.480458	-0.318324	-0.25341	0.971947	-0.486655	2.65699	1.30995	-0.451953	-0.36541	-0.351161	-0.246062	0.0765863	-0.853455	-0.327312	-0.515611	-0.462425	1.44542	-0.283195	-0.403417	-0.357927	-0.283516	-0.1701	-0.1701	-0.1701	-0.272662	1.6454	-0.566113	-0.220084	0.211735	-0.686917	1.01331	-1.12956	0.130574	2.14943	2.14943
RamDA_mESC_72h_G07	-0.46502	-0.503225	0.522165	0.561939	-0.446444	-0.231188	-0.525003	-0.314689	-0.397191	-0.650727	-0.3575	0.688589	-0.3238	-0.619362	-0.480458	-0.318324	-0.432733	2.13101	-0.486655	2.54375	-0.674217	-0.451953	-0.36541	-0.351161	-0.432043	2.33468	0.898617	-0.327312	-0.74092	-0.462425	-0.605817	-0.283195	-0.403417	-0.357927	-0.283516	-0.1701	-0.1701	-0.1701	-0.272662	0.99692	0.826207	-0.220084	1.11616	-0.686917	-0.562483	-1.23794	1.498	-0.538191	-0.538191
RamDA_mESC_72h_G08	-0.52476	-0.503225	0.1209	0.598555	-0.446444	-0.231188	-0.525003	-0.314689	-0.397191	1.60502	-0.46083	0.0900931	-0.3238	1.26077	-0.480458	-0.318324	-0.432733	-0.00258383	-0.486655	0.745162	0.650392	1.15419	-0.36541	-0.351161	-0.432043	-0.413502	-0.602262	-0.327312	-0.74092	0.47563	1.82535	-0.283195	-0.403417	-0.357927	-0.283516	-0.153874	-0.153874	-0.153874	-0.272662	0.735113	-0.566113	-0.220084	-0.620008	-0.686917	-0.562483	-1.48262	1.32703	1.64416	1.64416
RamDA_mESC_72h_G09	-0.155826	-0.503225	-0.856927	-0.552686	-0.446444	-0.231188	-0.525003	5.4363	-0.397191	-0.102528	0.476577	-1.25042	-0.3238	-0.0625207	-0.480458	-0.318324	-0.407942	3.47664	-0.486655	2.98886	-0.152056	-0.451953	-0.36541	-0.351161	-0.432043	2.60869	0.438601	-0.327312	-0.74092	-0.462425	0.0705653	-0.283195	-0.403417	-0.357927	-0.283516	-0.165025	-0.165025	-0.165025	-0.272662	2.89202	-0.555808	-0.220084	-0.620008	-0.686917	-0.562478	-1.30945	-0.403585	-0.183517	-0.183517
RamDA_mESC_72h_G10	1.75968	-0.503225	-1.13059	0.506483	-0.446444	-0.231188	-0.525003	-0.314689	-0.386975	-0.537631	0.901889	-1.00577	-0.3238	-0.199199	-0.480458	-0.318324	0.518827	0.965955	-0.486655	1.4862	-0.431681	0.25541	-0.36541	-0.351161	-0.432043	0.0327531	-0.77652	-0.327312	-0.74092	-0.462425	-0.445202	1.88899	3.44022	-0.357927	-0.283516	-0.162093	-0.162093	-0.162093	-0.272662	1.17011	-0.566113	-0.220084	-0.620008	-0.686917	-0.562483	-1.17502	0.0622117	-0.538191	-0.538191
RamDA_mESC_72h_G11	4.20554	-0.503225	-0.0624995	-0.51182	-0.441949	-0.231188	-0.525003	-0.314689	-0.397191	2.14058	-0.46083	0.524017	-0.3238	2.6216	-0.480458	-0.316673	-0.432733	3.67365	-0.486655	2.97497	1.36176	0.612544	-0.36541	-0.351161	0.360331	3.47546	-0.11858	-0.327312	-0.74092	-0.462425	0.847445	0.443392	1.57996	-0.357927	-0.283516	-0.16758	-0.16758	-0.16758	-0.272661	1.82049	2.35836	-0.220084	0.982031	-0.686917	-0.549312	-1.34455	0.249702	2.18122	2.18122
RamDA_mESC_72h_G12	2.07229	-0.503225	1.35956	-0.572723	-0.446444	-0.231188	-0.525003	-0.314689	-0.397191	-0.650727	-0.460806	0.981825	-0.3238	-0.619362	-0.480458	-0.318324	-0.432733	3.84669	-0.486655	3.36751	-0.674217	-0.451953	-0.36541	0.703896	-0.432043	3.9938	-1.07675	-0.327312	-0.74092	-0.462425	-0.605817	-0.283195	-0.403417	-0.357927	-0.283516	-0.151594	-0.151594	-0.151594	-0.272662	3.03539	-0.566112	-0.220084	1.2813	-0.686917	-0.562483	-1.24263	0.230882	-0.538191	-0.538191
RamDA_mESC_72h_H01	2.9394	-0.503225	-0.760771	-0.49577	-0.446444	-0.231188	-0.525003	2.90711	-0.397191	-0.650727	-0.46083	-0.852227	-0.3238	-0.328514	-0.480458	-0.318324	-0.432621	2.9909	-0.486655	2.39553	-0.0614961	-0.451953	-0.36541	-0.351161	-0.0133108	1.84283	1.10521	-0.327312	-0.74092	-0.462425	-0.187134	-0.283195	1.12816	-0.357927	-0.283516	-0.161891	-0.161891	-0.161891	-0.272661	2.11938	-0.566108	-0.220084	-0.620008	-0.686917	-0.562483	-1.28378	-0.471411	-0.538191	-0.538191
RamDA_mESC_72h_H02	0.41205	-0.503225	-0.501252	0.098681	-0.446444	-0.231188	-0.525003	-0.314689	-0.397191	2.30456	-0.46083	-0.961748	-0.3238	0.632643	-0.480458	-0.318324	-0.432732	2.76188	-0.486655	1.36431	1.19172	2.99159	-0.36541	-0.351161	-0.432043	-0.394777	-1.07675	-0.327312	-0.74092	-0.462425	1.86	-0.283195	0.366337	-0.357927	-0.283516	-0.1701	-0.1701	-0.1701	-0.272662	1.25557	0.457636	-0.220084	-0.620008	-0.686917	-0.562483	-1.10187	-0.214618	1.46589	1.46589
RamDA_mESC_72h_H03	-0.0617203	-0.503225	-0.753071	-0.55805	-0.446444	-0.231188	-0.525003	-0.314689	-0.363109	2.55142	-0.46083	-0.942201	-0.3238	2.02368	-0.480458	-0.318324	-0.432733	-0.15635	-0.486655	2.15997	1.67143	2.21159	-0.36541	-0.253808	-0.432041	-0.352875	-0.977449	-0.327312	-0.74092	-0.462425	2.00731	-0.283195	-0.403417	-0.357927	-0.283516	-0.1701	-0.1701	-0.1701	-0.272662	0.107795	-0.551151	-0.220084	2.60864	-0.686917	0.873309	-1.36758	-0.306004	1.62504	1.62504
RamDA_mESC_72h_H04	3.3048	-0.503225	-0.724533	0.408899	-0.446444	-0.231188	-0.525003	-0.314689	-0.385258	1.75884	-0.46083	-0.96147	-0.3238	1.96239	-0.480458	-0.318324	0.37847	3.29798	-0.486655	3.96648	1.92774	-0.451953	-0.36541	-0.351161	-0.432043	2.31928	-0.430504	-0.327312	-0.74092	1.10673	1.35175	-0.283195	-0.0832918	-0.357927	-0.283516	-0.1701	-0.1701	-0.1701	-0.272662	2.96604	-0.566113	-0.220084	-0.620008	-0.686917	-0.0482261	-1.28916	1.32036	1.10239	1.10239
RamDA_mESC_72h_H05	-0.42847	-0.503225	-0.149188	-0.545661	-0.446444	-0.231188	-0.525003	-0.314689	-0.397191	1.79848	-0.46083	0.132561	-0.3238	1.19452	-0.480458	0.675544	-0.432733	2.4984	-0.486655	1.02898	0.758199	1.35516	-0.36541	-0.351161	-0.432043	1.96735	-0.676335	-0.327312	-0.74092	-0.462425	0.728811	-0.283195	-0.403417	-0.357927	-0.283516	-0.149072	-0.149072	-0.149072	-0.272662	0.277794	-0.566113	-0.220084	-0.620008	-0.686917	-0.562481	-0.969134	0.374215	0.261145	0.261145
RamDA_mESC_72h_H06	2.1366	-0.503225	-1.20152	-0.529913	-0.446444	-0.231188	-0.525003	1.47683	-0.397191	-0.26561	2.71435	-1.51329	-0.3238	0.095303	-0.480458	3.5759	0.626958	2.792	-0.486655	0.765146	-0.386017	-0.451953	-0.36541	-0.351161	-0.432043	2.74166	1.68083	-0.327312	-0.74092	-0.253645	-0.232322	-0.283195	1.16661	-0.357927	-0.283516	-0.1701	-0.1701	-0.1701	-0.0277758	2.32513	-0.538934	-0.220084	1.38845	-0.686917	0.0795339	-1.21358	-0.471411	-0.0749429	-0.0749429
RamDA_mESC_72h_H07	3.01117	-0.503225	0.789392	-0.497346	-0.446444	-0.231188	-0.525003	-0.314689	-0.397191	-0.650727	-0.238049	0.829283	-0.3238	-0.619362	-0.480458	-0.318324	-0.432733	-0.171384	-0.486655	2.45652	-0.674217	-0.451953	-0.36541	-0.222509	-0.06285	1.61121	-0.398581	-0.327312	-0.74092	-0.462425	-0.605817	-0.283195	-0.403417	-0.357927	-0.283516	-0.1701	-0.1701	-0.1701	-0.272662	1.49838	-0.494487	4.30994	-0.620008	-0.686917	-0.562483	-0.868671	0.167196	-0.538191	-0.538191
RamDA_mESC_72h_H08	1.89122	-0.503225	-0.87127	0.973536	-0.446444	-0.231188	-0.525003	-0.314689	-0.397191	-0.650727	-0.1034	-1.05648	-0.3238	-0.619362	-0.480458	-0.318324	-0.432733	1.35033	-0.486655	2.646	-0.674217	-0.451953	-0.36541	-0.351161	-0.432043	2.04552	-0.860711	-0.327312	-0.605176	1.47914	-0.605817	-0.283195	-0.403417	-0.357927	-0.283516	-0.164115	-0.164115	-0.164115	-0.272662	0.928131	2.07622	-0.220084	-0.620008	-0.686917	-0.562483	-0.971007	-0.251376	-0.538191	-0.538191
RamDA_mESC_72h_H09	0.700685	-0.503225	0.251454	0.00236186	-0.446444	-0.231188	-0.525003	-0.314689	-0.397191	1.73642	-0.327281	0.134626	-0.3238	2.12279	-0.480458	0.234087	-0.432733	1.20299	-0.486655	1.5226	2.7848	3.433	-0.36541	-0.233458	-0.432043	0.772851	-1.07675	-0.327312	-0.74092	-0.462425	1.80937	-0.283195	1.38983	-0.357927	-0.283516	-0.170097	-0.170097	-0.170097	-0.272661	1.25115	-0.32798	-0.220084	0.168347	-0.686917	-0.562483	-1.32362	0.83835	2.45732	2.45732
RamDA_mESC_72h_H10	0.464398	-0.503225	-0.36509	-0.0754198	-0.441508	-0.231188	-0.525003	-0.314689	-0.397191	-0.650727	-0.46083	-1.08611	-0.3238	-0.619362	-0.480458	-0.318257	-0.243021	1.27181	-0.486655	0.409939	-0.674217	-0.451953	-0.36541	-0.351161	-0.432043	2.28399	-0.36903	-0.327312	-0.74092	-0.462425	-0.605817	-0.283195	-0.403353	-0.357927	-0.283516	-0.162416	-0.162416	-0.162416	-0.272662	2.37295	-0.566113	-0.220084	-0.620008	-0.686917	-0.562483	-1.30908	-0.0376488	-0.538191	-0.538191
RamDA_mESC_72h_H11	0.252742	-0.503225	-0.691581	0.886155	-0.446444	-0.231188	-0.525003	1.49196	-0.397191	-0.420816	-0.46083	-0.405396	-0.3238	-0.619362	-0.480458	-0.318324	-0.432733	1.59948	-0.486655	0.324889	-0.545455	-0.451953	-0.36541	-0.351161	-0.256434	0.202626	-0.875955	-0.327312	-0.74092	-0.462425	-0.605817	-0.283195	-0.403417	-0.357927	1.17545	-0.163666	-0.163666	-0.163666	-0.272662	0.53789	2.5042	-0.220084	-0.620008	-0.686917	-0.562483	-1.16128	0.164903	-0.538191	-0.538191
RamDA_mESC_72h_H12	0.879967	-0.503225	-0.411734	-0.301883	-0.446444	-0.231188	-0.525003	1.79572	-0.397191	0.597831	1.25165	0.0376723	-0.171562	-0.122401	-0.480458	-0.318324	-0.432733	3.49784	-0.486655	1.68969	0.255145	0.105397	-0.36541	-0.351161	-0.424711	-0.504374	-0.0978728	-0.327312	-0.74092	-0.462425	-0.106292	2.69456	-0.403417	-0.357927	-0.283516	-0.151206	-0.151206	-0.151206	-0.272661	2.574	1.42889	-0.109061	-0.620008	-0.686917	1.21132	-1.1044	-0.471411	0.924446	0.924446
[truncated: 451 more columns]
