# Supplementary material for: A spectral method for assessing and combining multiple data visualizations
Source: Nat Commun. 2023 Feb 11;14:780. doi: 10.1038/s41467-023-36492-2 (PMC9922271; doi:10.1038/s41467-023-36492-2)
Supplement: Supplementary file 4 — Source Data [file 41467_2023_36492_MOESM4_ESM.zip › SourceData/SourceData_cycle.xlsx]

## Sheet: cell_cycle_prep
Preprocessed single-cell RNA seq data with cell cycle info used to generate results in Fig 4 and Supplement Figs 8, 9, 12, 14, 16.
	20607	37375	15049	11321	7064	4755	5520	15141	19755	17698	14585	3398	28453	9115	7613	826	1995	19568	6797	13759	583	958	25192	13240	3319	21397	9413	2376	1002	29230	17937	5309	12598	13737	2698	32106	13442	12384	6696	16457	1574	11682	9974	1297	8186	8810	8717	11723	10748
G1_cell1_count	-0.188891	-0.201889	-0.135595	-0.486349	-0.262676	-0.175182	-0.119083	-0.280573	-0.235552	-0.366078	0.303537	-0.34428	-0.136915	-0.132555	-0.37142	-0.171467	-0.167401	-0.225447	-0.252853	-0.149624	-0.161448	3.80995	-0.130145	-0.179536	-0.191586	-0.653864	-0.13031	-1.06895	-0.218513	-0.200539	-0.210914	-0.194722	-0.25813	1.62949	-0.111722	-0.181729	-0.117214	-0.105411	-0.364269	-0.307328	-0.200983	-0.12076	-0.166194	-0.136579	-0.190458	-0.253304	-0.253777	-0.127523	-0.190522
G1_cell2_count	-0.188891	-0.201889	-0.135595	-0.483173	-0.250843	-0.175182	-0.119083	-0.281544	-0.246589	-0.359385	-0.248591	-0.34428	-0.136915	-0.132555	-0.37142	-0.171467	-0.167401	-0.178298	-0.252853	-0.149624	-0.161448	-0.368713	-0.130145	-0.179536	-0.191586	-0.604091	-0.13031	0.358476	-0.218513	-0.200539	-0.210914	-0.194722	-0.25813	0.472053	-0.111722	-0.181729	-0.117214	-0.105411	-0.317498	-0.0369578	-0.200983	-0.12076	-0.21661	-0.136579	-0.190458	-0.253304	-0.253777	-0.209056	-0.190522
G1_cell3_count	-0.175165	-0.201889	-0.135595	0.334973	0.318648	-0.175182	-0.119083	-0.273029	-0.236756	-0.333007	-0.248591	-0.34428	-0.136915	-0.132555	-0.361734	-0.171467	-0.167401	8.11487	-0.252853	-0.149624	-0.161448	0.863022	-0.130145	-0.179536	-0.191586	-0.426375	-0.13031	-0.831014	-0.218513	-0.200539	-0.184514	-0.194722	-0.25813	1.31337	-0.111722	-0.181729	-0.117214	-0.105411	3.85911	-0.300485	-0.133221	-0.12076	-0.21661	-0.136579	-0.190458	-0.253304	-0.253777	-0.209056	-0.190522
G1_cell4_count	-0.188891	-0.201889	-0.135595	2.38566	-0.262676	-0.175182	-0.119083	-0.290235	-0.197689	-0.300329	-0.248591	-0.34428	-0.136915	-0.132555	-0.37142	-0.171467	-0.167401	-0.225447	-0.252853	-0.149624	-0.161448	-0.414316	-0.130145	-0.179536	-0.191586	-0.583726	-0.13031	-0.095521	-0.218513	-0.200539	-0.210914	-0.194722	-0.25813	0.338857	-0.111722	-0.148592	-0.117214	-0.105411	-0.364269	-0.307328	-0.200983	-0.12076	-0.21661	-0.136579	-0.190458	-0.253304	-0.253777	-0.209056	-0.190522
G1_cell5_count	-0.188891	-0.201889	-0.135595	-0.537134	-0.262676	-0.175182	-0.119083	-0.290235	-0.239732	0.496307	-0.240211	-0.34428	-0.136915	-0.132555	-0.364665	-0.171467	-0.167401	-0.214579	-0.252853	-0.149624	-0.161448	-0.411675	-0.130145	-0.179536	-0.191586	-0.654775	-0.13031	-1.09367	-0.218513	-0.200539	-0.210914	-0.194722	-0.25813	0.0613332	-0.111722	-0.181729	-0.117214	-0.105411	-0.364269	-0.307328	-0.200983	-0.12076	-0.195709	-0.136579	-0.190458	-0.253304	-0.253777	-0.209056	-0.190522
G1_cell6_count	-0.188891	-0.0728013	-0.110569	-0.456587	-0.262676	-0.175182	-0.119083	-0.240586	-0.235216	-0.366078	-0.248591	-0.34428	-0.136915	-0.132555	-0.37142	-0.171467	-0.167401	-0.225447	-0.252853	-0.149624	-0.161448	-0.132865	-0.130145	-0.179536	-0.159674	1.07482	-0.13031	1.39004	-0.202976	-0.200539	-0.210914	-0.194722	-0.237181	0.377921	-0.111722	-0.181729	-0.117214	-0.105411	-0.364269	0.0613204	-0.0641336	-0.12076	1.76104	-0.136579	-0.190458	-0.253304	-0.253777	-0.209056	-0.190522
G1_cell7_count	-0.188891	-0.201889	-0.135595	2.70019	-0.262676	9.91848	-0.119083	-0.283469	-0.231137	-0.366078	-0.248591	-0.34428	-0.136915	-0.132555	-0.37142	-0.171467	-0.167401	-0.225447	0.0455637	-0.149624	-0.161448	0.412127	-0.130145	-0.179536	-0.191586	-0.394832	-0.13031	0.576888	-0.218513	-0.200539	-0.210914	-0.194722	-0.25813	2.17324	-0.111722	-0.181729	-0.117214	-0.105411	4.31481	-0.307328	-0.200983	-0.12076	-0.204826	-0.136579	-0.190458	-0.253304	-0.253777	-0.209056	-0.190522
G1_cell8_count	-0.188891	0.0652866	-0.135595	-0.414606	-0.262676	-0.175182	-0.119083	-0.290235	1.95413	-0.353618	-0.248591	0.986759	-0.136915	-0.132555	-0.37142	-0.171467	-0.167401	-0.225447	-0.252853	-0.149624	-0.161448	-0.410755	-0.130145	-0.179536	-0.191586	-0.533986	-0.13031	-1.06478	-0.218513	-0.200539	0.429607	-0.194722	-0.25813	-0.744657	-0.111722	-0.169216	-0.117214	-0.105411	-0.364269	-0.307328	-0.200983	-0.12076	-0.21661	-0.136579	-0.190458	-0.253304	-0.253777	10	-0.190522
G1_cell9_count	-0.188891	-0.201889	-0.135595	-0.537134	-0.262676	-0.175182	-0.119083	-0.290235	-0.209887	-0.356168	-0.248591	-0.34428	-0.136915	-0.132555	-0.37142	-0.171467	-0.167401	0.622095	-0.252853	-0.149624	-0.161448	1.19904	-0.130145	-0.179536	-0.191586	-0.587294	-0.13031	0.461305	-0.218513	-0.200539	-0.19117	-0.194722	-0.25813	1.49607	-0.111722	0.0937472	-0.117214	-0.105411	-0.358479	-0.286884	-0.200983	-0.12076	-0.21661	-0.136579	-0.190458	-0.253304	-0.253777	-0.198164	-0.190522
G1_cell10_count	-0.188891	-0.201889	-0.135595	-0.529532	-0.262676	-0.175182	-0.119083	-0.290235	-0.246589	-0.353904	-0.248591	-0.34428	-0.136915	-0.132555	-0.37142	-0.171467	-0.167401	1.74533	0.99839	-0.106369	-0.161448	-0.0394038	0.0890458	-0.179536	-0.191586	0.0871882	-0.13031	-0.60784	1.39441	-0.200539	-0.210914	-0.194722	-0.25813	1.66907	-0.111722	-0.157291	-0.117214	-0.105411	-0.364269	-0.307328	-0.200983	-0.12076	-0.21661	-0.136579	-0.190458	-0.253304	-0.253777	-0.182309	-0.190522
G1_cell11_count	3.34745	-0.201889	-0.135595	-0.480923	-0.253245	-0.175182	-0.119083	5.07842	-0.238677	2.77647	1.66564	-0.34428	-0.136915	-0.132555	-0.37142	-0.15606	-0.167401	-0.225447	-0.243993	-0.149624	-0.161448	0.606662	-0.130145	-0.179536	-0.191586	-0.366095	-0.13031	1.56002	-0.218513	-0.200539	-0.210914	-0.194722	-0.229004	-0.509897	-0.0910034	-0.181729	-0.117214	-0.105411	-0.113409	-0.252487	0.0965477	-0.12076	-0.21661	0.218705	-0.190458	-0.253304	-0.253777	-0.209056	-0.190522
G1_cell12_count	-0.188891	0.0786766	-0.135595	-0.537134	-0.262676	-0.175182	-0.119083	8.69079	-0.238814	-0.366078	-0.248591	-0.34428	-0.136915	-0.132555	-0.37142	-0.171467	-0.167401	-0.225447	-0.252853	-0.149624	-0.161448	2.86346	-0.130145	-0.179536	-0.191586	-0.692166	-0.13031	-1.10277	-0.218513	-0.200539	-0.20047	-0.194722	-0.25813	2.49523	-0.111722	-0.181729	-0.117214	-0.105411	-0.364269	-0.307328	-0.200983	-0.12076	-0.21661	-0.136579	-0.190458	-0.253304	-0.253777	-0.209056	-0.190522
G1_cell13_count	-0.0575643	-0.201889	-0.135595	-0.533817	-0.262676	-0.175182	-0.119083	-0.283338	-0.23871	0.39497	-0.248591	-0.34428	-0.136915	-0.132555	-0.37142	-0.156124	-0.167401	-0.225447	-0.252853	-0.149624	-0.161448	-0.360105	-0.130145	-0.179536	1.18757	-0.545626	-0.0247595	-0.263966	-0.218513	-0.200539	-0.179193	-0.194722	-0.250869	1.76439	-0.111722	-0.181729	-0.117214	-0.105411	-0.364269	-0.307328	9.7012	-0.12076	-0.21661	-0.136579	-0.190458	-0.253304	-0.253777	2.9231	-0.190522
G1_cell14_count	-0.188891	-0.201889	-0.135595	-0.248207	-0.262676	-0.175182	-0.119083	-0.290235	-0.246589	-0.366078	-0.248591	2.12597	-0.136915	-0.132555	-0.00811814	-0.156187	-0.167401	-0.225447	1.39945	-0.149624	-0.161448	-0.278049	-0.130145	-0.179536	-0.191586	-0.531141	-0.13031	-1.10061	-0.165014	-0.200539	-0.200374	-0.194722	-0.25813	0.381074	-0.0706454	0.98987	-0.117214	-0.105411	-0.364269	-0.301867	1.07076	-0.12076	-0.21661	-0.136579	-0.190458	-0.253304	-0.253777	-0.209056	-0.190522
G1_cell15_count	-0.188891	-0.0930144	-0.135595	1.22239	-0.262676	4.74407	-0.119083	-0.290235	-0.246589	-0.366078	-0.248591	-0.34428	-0.136915	-0.132555	0.160633	-0.151378	-0.167401	-0.225447	-0.252853	-0.149624	-0.161448	-0.386599	-0.130145	-0.179536	-0.191586	-0.671667	-0.13031	-0.194234	-0.218513	1.28077	-0.210914	-0.194722	-0.25813	0.570293	-0.111722	-0.167768	-0.117214	-0.105411	0.432427	-0.307328	0.512009	-0.12076	-0.21661	-0.136579	-0.190458	-0.253304	-0.253777	-0.193776	-0.190522
G1_cell16_count	-0.188891	-0.201889	-0.135595	-0.0457586	-0.262676	-0.0695856	-0.119083	-0.290235	-0.210696	-0.360019	-0.248591	0.71524	-0.136915	-0.132555	-0.37142	-0.153966	-0.167401	-0.225447	-0.252853	-0.149624	-0.161448	0.145393	-0.130145	-0.179536	-0.191586	-0.62556	-0.13031	1.20856	-0.218513	-0.185761	-0.210914	-0.194722	-0.241573	-0.0141072	-0.111722	-0.181729	-0.117214	-0.105411	-0.34306	-0.238877	-0.200983	-0.12076	-0.202908	-0.136579	-0.190458	-0.253304	-0.253777	-0.209056	-0.190522
G1_cell17_count	-0.188891	-0.201889	-0.135595	0.620621	-0.262676	-0.175182	-0.119083	-0.290235	5.03845	-0.366078	4.45421	-0.34428	-0.136915	-0.132555	0.109534	-0.137769	-0.167401	0.0194194	-0.252853	5.48139	-0.161448	-0.414316	-0.130145	-0.179536	-0.191586	1.12532	-0.13031	-1.10253	-0.218513	-0.200539	-0.210914	-0.194722	-0.25813	1.28129	-0.111722	-0.170013	-0.117214	-0.105411	-0.364269	-0.307328	-0.200983	-0.12076	-0.21661	-0.136579	-0.190458	-0.253304	-0.253777	-0.209056	-0.190522
G1_cell18_count	-0.177471	-0.1952	-0.135595	2.5392	-0.262676	-0.175182	-0.119083	-0.275919	-0.222071	-0.366078	-0.248591	-0.34428	-0.136915	0.468885	-0.37142	-0.171467	-0.167401	-0.225447	-0.252853	8.8849	-0.161448	-0.414316	-0.130145	-0.179536	-0.191586	0.185199	-0.13031	-0.932401	-0.218513	-0.200539	-0.199926	-0.194722	-0.25813	-0.175248	-0.111722	-0.181729	-0.117214	-0.105411	-0.364269	-0.307328	-0.200983	-0.12076	-0.204138	-0.136579	-0.190458	-0.243425	-0.253777	-0.209056	-0.190522
G1_cell19_count	-0.188891	-0.201889	-0.135595	-0.53293	-0.262676	-0.175182	-0.119083	-0.246628	-0.236603	-0.319115	-0.248591	-0.34428	0.104817	-0.132555	-0.37142	-0.171467	-0.167401	-0.225447	-0.252853	-0.149624	-0.161448	-0.414316	-0.130145	-0.179536	-0.191586	-0.445781	-0.13031	-0.88101	-0.218513	-0.200539	-0.210914	2.18251	-0.212223	-0.575688	-0.111722	-0.181729	-0.117214	-0.105411	-0.364269	-0.307328	-0.200983	-0.12076	-0.125529	-0.136579	-0.190458	-0.253304	-0.253777	-0.209056	-0.190522
G1_cell20_count	-0.188891	-0.0873745	-0.135595	-0.517375	-0.262676	-0.175182	-0.119083	-0.273773	-0.246589	-0.359735	-0.248591	-0.34428	-0.136915	-0.132555	-0.37142	-0.171467	-0.144973	-0.210537	-0.252853	-0.149624	-0.161448	-0.414316	-0.130145	-0.179536	-0.191586	-0.654852	-0.0672429	-0.208354	-0.218513	-0.200539	-0.210914	-0.194722	-0.24946	-0.849778	-0.111722	-0.168996	-0.117214	-0.105411	-0.364269	-0.307328	-0.200983	-0.12076	-0.159332	-0.136579	-0.190458	-0.253304	-0.253777	-0.181201	-0.190522
G1_cell21_count	-0.188891	-0.00462194	-0.135595	0.336401	-0.262676	-0.175182	-0.119083	-0.290235	-0.203521	2.02617	-0.231018	-0.227235	-0.136915	-0.132555	-0.37142	-0.171467	-0.167401	-0.202657	-0.220675	-0.149624	0.241244	2.04745	-0.130145	-0.179536	-0.191586	-0.237268	-0.13031	-1.06975	-0.218513	-0.200539	-0.210914	-0.194722	-0.25813	1.74085	-0.0740658	-0.046175	0.0253461	-0.105411	-0.364269	-0.29732	-0.200983	-0.12076	-0.21661	-0.136579	-0.190458	-0.253304	-0.253777	-0.209056	-0.190522
G1_cell22_count	-0.188891	-0.201889	-0.135595	2.45719	-0.262676	-0.175182	-0.119083	4.62729	-0.215714	-0.111096	-0.248591	-0.34428	-0.136915	-0.132555	-0.37142	-0.171467	-0.148976	0.362225	-0.252853	-0.149624	-0.161448	-0.0294327	-0.130145	-0.179536	-0.191586	-0.376936	-0.13031	-0.434347	-0.218513	-0.200539	0.24729	-0.194722	-0.251007	0.317468	-0.111722	-0.181729	-0.117214	-0.105411	0.373532	-0.307328	-0.200983	-0.12076	-0.21661	-0.136579	-0.190458	-0.253304	-0.253777	2.0332	-0.190522
G1_cell23_count	-0.188891	-0.201889	-0.135595	-0.537134	-0.262676	-0.175182	-0.119083	-0.290235	-0.227243	-0.230567	-0.248591	-0.34428	-0.136915	-0.132555	-0.361887	-0.133794	-0.167401	-0.225447	-0.252853	-0.149624	-0.161448	-0.414316	-0.130145	-0.179536	-0.191586	-0.296517	-0.13031	-0.760732	-0.218513	-0.200539	-0.210914	-0.194722	-0.25813	-0.903167	0.265488	-0.181729	-0.117214	-0.105411	-0.364269	-0.293863	-0.200983	-0.12076	-0.21661	-0.136579	-0.190458	-0.253304	5.25738	-0.209056	-0.190522
G1_cell24_count	-0.188891	-0.201889	-0.135595	-0.504793	-0.262676	-0.102627	-0.119083	-0.263263	-0.215777	-0.366078	-0.248591	-0.34428	-0.136915	-0.132555	-0.310826	-0.171467	-0.167401	-0.225447	-0.235586	-0.112687	-0.161448	-0.146033	0.335526	-0.179536	-0.191586	0.598262	-0.13031	-0.498291	-0.218513	-0.200539	-0.210914	-0.194722	-0.25813	0.647977	-0.111722	-0.181729	-0.117214	-0.105411	0.986767	1.38501	-0.200983	-0.12076	-0.21661	-0.136579	-0.190458	-0.253304	-0.253777	-0.209056	-0.190522
G1_cell25_count	-0.153011	-0.201889	-0.135595	-0.537134	-0.262676	-0.175182	-0.119083	-0.208058	-0.246589	-0.360296	-0.185863	-0.34428	-0.136915	6.22667	-0.37142	2.79257	-0.167401	-0.225447	-0.252853	-0.149624	-0.161448	0.267568	-0.130145	-0.179536	-0.191586	-0.00688301	-0.13031	-0.487396	-0.218513	-0.200539	-0.210914	-0.194722	-0.25813	1.93291	9.94769	-0.181729	-0.117214	-0.105411	-0.350769	-0.253819	-0.200983	-0.12076	-0.190472	-0.136579	0.0253451	-0.253304	-0.253777	-0.170983	-0.190522
G1_cell26_count	-0.188891	1.22298	-0.135595	-0.051263	-0.262676	-0.175182	-0.119083	-0.290235	-0.238305	-0.366078	-0.248591	-0.34428	-0.136915	-0.132555	-0.37142	-0.155335	-0.167401	-0.225447	-0.252853	-0.149624	-0.161448	-0.35107	-0.130145	-0.179536	-0.191586	3.98437	8.54572	1.18648	-0.218513	-0.200539	-0.199787	-0.194722	-0.250495	1.60659	-0.111722	-0.181729	-0.117214	-0.105411	-0.0268926	-0.170455	3.59162	-0.12076	-0.20398	-0.136579	-0.162485	-0.253304	-0.253777	-0.209056	0.301941
G1_cell27_count	-0.188891	0.226277	-0.135595	-0.537134	-0.262676	-0.175182	-0.119083	1.74485	-0.236213	-0.166556	-0.235911	-0.34428	-0.136915	-0.132555	-0.37142	-0.171467	-0.167401	-0.225447	-0.252853	-0.149624	-0.143062	0.23068	-0.130145	-0.179536	-0.191586	0.468719	-0.13031	1.18745	-0.218513	-0.200539	-0.196977	-0.194722	-0.239017	0.102185	-0.111722	-0.181729	-0.117214	-0.105411	-0.307282	-0.307328	-0.200983	-0.12076	-0.184991	-0.136579	-0.190458	0.390847	0.831891	-0.209056	-0.190522
G1_cell28_count	-0.188891	-0.201889	-0.135595	-0.537134	-0.262676	-0.175182	-0.119083	-0.290235	-0.120905	-0.329612	-0.248591	-0.34428	-0.136915	-0.132555	-0.37142	-0.171467	-0.167401	-0.225447	-0.252853	-0.149624	-0.161448	0.41385	-0.130145	-0.179536	-0.191586	0.811126	-0.13031	-1.09503	0.170319	-0.200539	-0.210914	-0.160685	-0.241479	2.71084	-0.111722	-0.181729	-0.117214	-0.105411	-0.364269	-0.307328	-0.200983	-0.12076	-0.21661	-0.136579	-0.190458	-0.253304	-0.253777	-0.209056	-0.190522
G1_cell29_count	-0.188891	-0.201889	-0.135595	-0.533476	-0.262676	-0.175182	-0.119083	-0.290235	-0.17731	-0.342678	-0.248591	-0.34428	-0.136915	-0.132555	-0.37142	-0.171467	-0.167401	-0.225447	-0.252853	-0.149624	0.113393	-0.404284	-0.130145	-0.179536	-0.191586	-0.581112	-0.13031	2.17976	-0.218513	-0.200539	-0.199241	-0.194722	-0.25813	-0.0839411	-0.111722	-0.158218	-0.117214	-0.105411	-0.364269	-0.307328	-0.200983	-0.12076	-0.21661	-0.136579	-0.190458	-0.253304	-0.253777	-0.209056	-0.190522
G1_cell30_count	-0.188891	-0.201889	-0.135595	-0.528164	-0.262676	-0.175182	-0.119083	-0.280903	-0.246589	0.00985881	-0.248591	-0.34428	-0.136915	-0.132555	-0.360919	-0.171467	-0.167401	-0.0240628	-0.252853	-0.124087	-0.161448	-0.309161	-0.130145	-0.179536	-0.191586	0.122558	-0.0945575	-0.65262	-0.218513	-0.200539	-0.210914	-0.194722	-0.248305	2.27531	-0.111722	-0.167301	-0.117214	-0.105411	0.291787	-0.307328	-0.200983	-0.12076	-0.21661	-0.136579	-0.190458	3.4118	0.53908	0.938671	-0.190522
G1_cell31_count	-0.188891	-0.201889	-0.135595	-0.332022	-0.262676	-0.175182	-0.119083	-0.290235	-0.236766	-0.359456	-0.248591	-0.338508	-0.136915	10	-0.37142	-0.171467	-0.167401	-0.225447	-0.252853	-0.149624	-0.161448	-0.410532	-0.130145	-0.179536	-0.191586	-0.677517	-0.13031	-0.971723	-0.218513	-0.200539	-0.210914	-0.194722	-0.231003	-0.90313	-0.111722	-0.181729	-0.117214	-0.105411	-0.364269	-0.307328	-0.200983	-0.12076	-0.156809	-0.136579	-0.190458	-0.253304	-0.253777	-0.209056	-0.190522
G1_cell32_count	-0.188891	-0.183446	-0.135595	-0.537134	-0.262676	-0.175182	-0.119083	-0.280356	-0.246589	-0.366078	-0.248591	-0.34428	-0.136915	-0.132555	-0.37142	-0.171467	-0.167401	-0.225447	-0.252853	-0.149624	-0.14145	-0.414316	-0.130145	-0.179536	-0.191586	-0.144203	-0.13031	0.321533	-0.218513	-0.200539	-0.210914	-0.194722	-0.25813	-0.35778	-0.111722	-0.181729	-0.117214	-0.105411	-0.364269	-0.307328	-0.200983	-0.12076	-0.199404	-0.136579	-0.190458	-0.253304	-0.253777	-0.175645	-0.190522
G1_cell33_count	-0.188891	-0.201889	5.81388	-0.537134	-0.262676	-0.175182	-0.119083	-0.290235	-0.236764	-0.366078	-0.248591	-0.34428	-0.136915	-0.119766	-0.265555	-0.171467	-0.167401	-0.209875	-0.252853	-0.149624	-0.161448	-0.414316	-0.130145	-0.179536	-0.191586	1.83667	-0.13031	0.0817342	7.19782	-0.200539	-0.210914	-0.194722	-0.249075	-0.701797	-0.111722	10	-0.117214	-0.105411	-0.364269	-0.307328	-0.184026	-0.12076	-0.186667	-0.136579	-0.190458	0.0162391	-0.253777	-0.209056	-0.190522
G1_cell34_count	-0.188891	-0.201889	-0.135595	-0.537134	-0.262676	-0.175182	-0.119083	-0.290235	-0.229537	0.919265	-0.248591	2.50381	-0.136915	-0.132555	-0.37142	4.97092	-0.167401	-0.225447	2.8577	-0.149624	-0.161448	1.37672	-0.130145	-0.179536	-0.0486532	-0.404696	-0.13031	1.99157	-0.218513	-0.200539	-0.210914	-0.194722	-0.242415	3.84314	-0.111722	-0.158651	-0.117214	1.31377	-0.364269	-0.307328	-0.200983	-0.12076	-0.21661	-0.136579	0.0667523	0.269297	-0.253777	-0.0332868	-0.190522
G1_cell35_count	-0.188891	-0.201889	-0.135595	-0.537134	-0.262676	-0.175182	-0.119083	-0.290235	-0.199777	-0.334518	-0.248591	-0.34428	-0.136915	-0.132555	-0.37142	-0.171467	-0.167401	-0.225447	-0.252853	-0.149624	-0.161448	-0.414316	-0.130145	-0.179536	-0.191586	-0.0350054	-0.13031	1.7649	-0.218513	-0.200539	-0.198311	-0.194722	-0.249483	0.0949957	-0.111722	-0.169031	-0.117214	-0.105411	-0.364269	-0.307328	-0.200983	0.67955	-0.21661	-0.136579	-0.190458	-0.253304	-0.253777	-0.209056	-0.190522
G1_cell36_count	-0.178165	-0.195606	-0.118687	-0.0024758	-0.262676	1.29112	-0.119083	-0.283509	-0.223558	-0.360898	-0.248591	-0.34428	-0.136915	-0.132555	-0.37142	-0.171467	-0.112497	-0.225447	-0.252853	-0.149624	-0.161448	-0.18273	-0.130145	-0.179536	-0.191586	0.719712	-0.13031	0.205316	-0.218513	-0.200539	-0.200593	-0.194722	-0.25813	-0.117918	-0.091601	-0.17133	-0.117214	-0.105411	-0.346134	-0.307328	-0.200983	-0.12076	-0.21661	-0.136579	-0.190458	-0.253304	-0.253777	-0.174942	-0.190522
G1_cell37_count	5.05194	-0.201889	-0.0993097	1.47124	-0.262676	-0.175182	-0.119083	-0.261392	-0.230099	-0.158404	-0.248591	-0.34428	-0.136915	-0.132555	-0.37142	-0.171467	3.16705	-0.225447	-0.252853	-0.149624	-0.161448	1.32314	-0.130145	-0.179536	-0.191586	0.300729	-0.13031	-0.134888	-0.218513	-0.200539	-0.12257	-0.194722	-0.25813	1.39414	-0.111722	-0.181729	-0.117214	-0.105411	-0.286732	-0.171033	-0.200983	-0.12076	-0.21661	-0.136579	-0.190458	-0.253304	-0.253777	-0.209056	-0.190522
G1_cell38_count	-0.188891	-0.201889	-0.135595	-0.389354	-0.262676	-0.175182	-0.119083	-0.290235	-0.246589	-0.366078	-0.248591	-0.34428	-0.136915	-0.132555	-0.37142	-0.154034	-0.167401	-0.225447	-0.123337	-0.0426199	-0.161448	-0.342639	-0.130145	-0.179536	-0.191586	-0.337272	-0.13031	0.247405	-0.218513	-0.171114	-0.174877	-0.194722	-0.25813	0.333455	-0.111722	-0.169613	-0.117214	-0.105411	-0.35722	-0.307328	-0.185533	-0.12076	-0.202961	-0.136579	-0.190458	-0.253304	-0.253777	-0.209056	-0.190522
G1_cell39_count	-0.188891	-0.196298	7.31285	-0.371089	-0.262676	-0.175182	-0.119083	5.16484	-0.246589	-0.366078	7.82338	6.98497	-0.136915	-0.132555	-0.364685	-0.171467	0.0757641	-0.225447	-0.252853	-0.149624	-0.161448	-0.414316	-0.130145	-0.179536	10	-0.641404	-0.13031	1.9832	-0.0607155	-0.200539	8.72952	-0.194722	2.63241	-0.882561	-0.111722	4.60388	-0.117214	-0.105411	-0.364269	-0.307328	-0.189182	-0.12076	-0.206185	-0.136579	-0.190458	-0.253304	0.359736	-0.209056	5.62088
G1_cell40_count	-0.188891	1.92451	-0.135595	-0.537134	-0.262676	-0.175182	-0.119083	-0.283319	-0.246589	-0.360752	-0.248591	-0.34428	-0.136915	-0.122272	-0.37142	-0.171467	-0.167401	-0.212925	-0.252853	0.612461	-0.161448	0.39743	-0.130145	-0.179536	-0.191586	-0.0570998	-0.13031	-0.791778	-0.218513	-0.200539	-0.210914	-0.194722	-0.25813	-0.870828	-0.111722	-0.181729	-0.117214	-0.105411	-0.364269	-0.307328	0.149516	-0.12076	-0.21661	-0.136579	-0.190458	-0.253304	-0.253777	-0.209056	-0.190522
G1_cell41_count	-0.175772	-0.201889	-0.135595	-0.374576	-0.262676	-0.175182	-0.119083	-0.290235	-0.227804	-0.334468	-0.248591	0.60072	-0.136915	-0.132555	-0.37142	-0.171467	-0.167401	-0.225447	0.746522	-0.149624	-0.161448	-0.414316	-0.130145	-0.179536	-0.191586	-0.682817	-0.13031	-1.02405	-0.218513	-0.200539	-0.210914	-0.194722	-0.25813	1.59801	-0.111722	0.304305	-0.117214	-0.105411	-0.364269	-0.307328	-0.200983	-0.12076	-0.21661	-0.136579	-0.190458	-0.253304	-0.253777	-0.209056	-0.190522
G1_cell42_count	-0.188891	-0.201889	-0.135595	-0.079347	-0.262676	-0.175182	-0.119083	-0.0826883	-0.220873	1.13543	-0.248591	-0.339238	-0.136915	-0.132555	-0.312429	-0.171467	-0.12651	-0.225447	0.124218	-0.149624	-0.161448	-0.387965	-0.130145	-0.179536	-0.191586	0.292327	-0.13031	-0.740383	-0.218513	-0.200539	-0.210914	-0.194722	-0.250222	1.81594	-0.111722	-0.170116	-0.117214	-0.105411	0.0931767	-0.307328	-0.200983	-0.12076	-0.21661	-0.136579	-0.190458	-0.253304	-0.156562	-0.209056	-0.190522
G1_cell43_count	-0.188891	-0.201889	-0.135595	0.186239	-0.252379	-0.175182	-0.119083	-0.290235	-0.237951	-0.0375748	-0.248591	-0.34428	-0.136915	-0.121311	-0.0785445	8.95205	-0.167401	3.20855	1.94492	-0.149624	-0.161448	0.582062	-0.130145	-0.179536	-0.191586	-0.40117	-0.13031	-0.203158	-0.218513	5.95161	-0.210914	-0.194722	-0.242216	0.73781	-0.111722	7.65544	0.138942	-0.105411	-0.364269	-0.307328	-0.111758	-0.0610769	0.637854	-0.136579	-0.190458	-0.253304	-0.253777	-0.107048	-0.190522
G1_cell44_count	-0.188891	-0.201889	-0.135595	-0.53433	-0.262676	-0.175182	-0.119083	-0.266935	-0.233271	0.165959	-0.248591	-0.34428	-0.136915	-0.132555	-0.364858	-0.171467	-0.167401	-0.225447	-0.252853	-0.149624	-0.149643	-0.383652	-0.130145	-0.179536	-0.191586	-0.659127	-0.13031	-0.443709	-0.218513	-0.200539	-0.193024	-0.194722	-0.239726	-0.0524705	-0.111722	-0.181729	-0.117214	-0.105411	-0.364269	-0.307328	-0.200983	-0.12076	-0.21661	-0.136579	-0.190458	-0.253304	-0.253777	-0.209056	-0.190522
G1_cell45_count	-0.188891	-0.201889	1.02122	-0.223821	-0.262676	-0.175182	-0.119083	-0.281287	7.53309	-0.366078	-0.248591	-0.34428	-0.136915	-0.132555	-0.23153	-0.171467	-0.167401	-0.225447	-0.252853	-0.149624	-0.161448	-0.402518	10	-0.179536	-0.191586	-0.522506	-0.13031	1.50391	0.00294406	-0.200539	-0.210914	-0.194722	-0.25813	-0.748168	-0.111722	-0.181729	-0.117214	-0.105411	-0.364269	-0.307328	-0.200983	-0.12076	-0.21661	-0.136579	-0.190458	-0.253304	0.898222	-0.209056	-0.190522
G1_cell46_count	-0.188891	-0.201889	-0.135595	-0.537134	-0.262676	-0.175182	-0.119083	-0.290235	-0.229466	-0.366078	6.8756	-0.34428	-0.136915	-0.132555	3.26711	-0.171467	-0.167401	-0.211871	-0.252853	-0.149624	-0.161448	-0.414316	-0.130145	-0.179536	-0.191586	-0.118153	-0.13031	1.91045	-0.218513	-0.200539	-0.210914	-0.194722	-0.250236	-0.405238	-0.0892909	-0.181729	-0.117214	-0.105411	-0.364269	-0.307328	-0.200983	-0.12076	-0.203551	-0.136579	-0.190458	-0.253304	-0.253777	-0.209056	-0.190522
G1_cell47_count	-0.188891	-0.201889	-0.135595	-0.537134	-0.262676	-0.175182	-0.119083	-0.290235	3.82439	2.30803	-0.248591	-0.34428	3.69862	-0.132555	-0.324676	-0.171467	-0.167401	-0.225447	-0.252853	-0.149624	-0.161448	0.263168	-0.130145	-0.179536	-0.191586	-0.66855	-0.13031	-1.03232	-0.218513	-0.200539	-0.210914	-0.194722	-0.25813	0.384081	-0.111722	-0.181729	-0.117214	-0.105411	-0.364269	-0.301811	7.48403	-0.12076	-0.204525	-0.136579	-0.190458	-0.253304	-0.253777	-0.209056	-0.190522
G1_cell48_count	-0.188891	-0.182987	-0.135595	-0.431496	-0.262676	-0.175182	-0.119083	-0.290235	-0.188913	0.434501	5.76307	-0.34428	-0.136915	-0.132555	-0.37142	-0.171467	-0.167401	0.489246	-0.252853	-0.149624	-0.161448	-0.414316	-0.130145	-0.179536	-0.191586	1.04588	-0.13031	0.479221	-0.218513	-0.200539	-0.210914	-0.194722	-0.25813	-0.530152	-0.111722	-0.181729	-0.117214	-0.105411	-0.364269	-0.275193	-0.200983	-0.12076	-0.21661	-0.136579	-0.190458	-0.253304	-0.253777	-0.140666	-0.190522
G1_cell49_count	-0.188891	-0.201889	-0.135595	-0.171544	-0.262676	-0.158639	-0.119083	-0.290235	-0.190546	-0.356609	-0.248591	-0.34428	-0.136915	-0.132555	1.00603	-0.171467	-0.167401	-0.225447	-0.252853	9.95381	-0.124132	4.25871	-0.130145	-0.179536	-0.191586	-0.551107	-0.13031	1.01735	-0.218513	-0.200539	-0.201478	-0.194722	-0.25813	2.29558	-0.111722	-0.181729	-0.117214	-0.105411	-0.364269	-0.307328	-0.200983	-0.12076	-0.21661	-0.0836355	-0.190458	-0.253304	-0.253777	-0.15711	-0.190522
G1_cell50_count	-0.188891	-0.201889	-0.135595	-0.537134	-0.262676	-0.175182	-0.0662614	-0.290235	-0.204718	-0.366078	-0.248591	-0.34428	-0.136915	-0.132555	-0.37142	-0.171467	1.69667	-0.225447	-0.252853	-0.149624	-0.161448	-0.414316	-0.130145	-0.179536	-0.191586	-0.588976	-0.13031	-0.768683	-0.218513	-0.200539	-0.210914	-0.194722	-0.25813	-0.536906	-0.111722	-0.125062	-0.117214	-0.105411	-0.364269	7.19021	-0.200983	-0.12076	-0.21661	0.742318	-0.190458	-0.253304	-0.227286	-0.209056	-0.190522
G1_cell51_count	0.525385	-0.201889	-0.135595	-0.533437	-0.262676	-0.175182	-0.119083	-0.290235	-0.246589	-0.366078	-0.248591	-0.34428	-0.136915	-0.132555	-0.37142	0.679212	9.74382	-0.225447	-0.252853	-0.149624	-0.161448	-0.407554	-0.130145	-0.179536	-0.191586	-0.0970223	-0.13031	-1.06442	-0.218513	-0.200539	0.520778	-0.194722	-0.250037	-0.375722	-0.111722	-0.169844	-0.117214	-0.105411	-0.364269	-0.301216	-0.200983	-0.12076	-0.203222	-0.136579	-0.190458	-0.253304	-0.253777	-0.209056	-0.190522
G1_cell52_count	-0.188891	-0.194541	-0.135595	0.0520112	-0.262676	-0.175182	-0.119083	-0.290235	0.809819	-0.299783	-0.248591	-0.34428	-0.136915	-0.132555	-0.161486	-0.153968	-0.145979	-0.225447	-0.142741	-0.149624	0.107013	-0.414316	-0.130145	-0.179536	-0.178971	-0.683226	-0.13031	0.107331	-0.218513	-0.15626	-0.186787	-0.194722	-0.25813	-0.137914	-0.0881911	-0.181729	-0.117214	-0.105411	-0.364269	0.957478	-0.200983	-0.12076	-0.21661	-0.136579	-0.190458	-0.253304	-0.253777	-0.195746	-0.190522
G1_cell53_count	-0.188891	-0.195637	-0.135595	-0.324514	-0.262676	0.946066	-0.119083	-0.290235	-0.231304	-0.360923	-0.239248	-0.34428	-0.136915	-0.132555	1.19946	-0.171467	-0.167401	-0.225447	-0.252853	-0.149624	-0.161448	-0.411371	-0.130145	-0.179536	-0.191586	-0.635442	-0.13031	-1.08823	-0.218513	-0.200539	-0.210914	-0.194722	-0.251084	1.01027	-0.0917003	-0.171381	-0.117214	-0.105411	-0.364269	-0.307328	-0.200983	-0.12076	-0.204953	-0.136579	-0.190458	-0.253304	-0.253777	-0.197731	-0.190522
G1_cell54_count	-0.188891	-0.194459	-0.115598	-0.499059	-0.262676	-0.175182	-0.119083	0.818157	-0.219356	-0.366078	-0.248591	-0.34428	-0.136915	-0.132555	-0.37142	-0.153771	-0.167401	-0.225447	-0.252853	-0.149624	-0.161448	-0.414316	-0.130145	-0.179536	-0.191586	-0.678613	-0.13031	1.93236	5.68486	-0.200539	-0.210914	-0.194722	-0.25813	-0.275069	-0.111722	-0.181729	-0.117214	-0.105411	-0.364269	-0.301004	-0.200983	-0.12076	-0.21661	-0.136579	0.55789	-0.253304	-0.253777	-0.195595	10
G1_cell55_count	-0.188891	-0.201889	-0.135595	2.22861	-0.262676	-0.175182	-0.119083	-0.290235	-0.179333	-0.343362	-0.248591	-0.34428	-0.136915	-0.132555	-0.37142	-0.171467	-0.167401	-0.225447	-0.252853	-0.149624	-0.161448	-0.414316	-0.130145	-0.179536	-0.191586	-0.671216	0.0671463	-1.02551	-0.1152	-0.200539	0.514127	-0.194722	-0.250356	-0.685089	-0.111722	-0.181729	-0.117214	-0.105411	-0.364269	-0.307328	-0.200983	-0.12076	-0.21661	-0.136579	-0.147752	-0.253304	-0.253777	-0.209056	-0.0592782
G1_cell56_count	-0.188891	-0.201889	-0.135595	-0.537134	-0.262676	-0.175182	-0.119083	-0.290235	-0.246589	-0.366078	2.39791	-0.34428	-0.136915	1.07069	1.77884	-0.0853106	-0.167401	-0.225447	-0.252853	-0.149624	-0.161448	0.0845026	-0.130145	-0.179536	-0.191586	0.298849	-0.13031	0.79024	-0.218513	1.77091	0.0832186	-0.194722	2.2009	-0.592134	-0.111722	-0.181729	0.0474648	-0.105411	-0.364269	-0.307328	-0.200983	-0.12076	-0.21661	-0.136579	-0.190458	-0.253304	-0.253777	-0.209056	-0.04278
G1_cell57_count	-0.188891	-0.195328	-0.135595	0.274205	-0.262676	3.997	-0.119083	-0.290235	2.50664	7.15363	1.05119	-0.227685	-0.136915	-0.132555	-0.37142	-0.155841	-0.148271	0.0641039	-0.225921	-0.149624	-0.161448	-0.414316	-0.130145	-0.179536	-0.191586	-0.688172	-0.13031	-0.917271	-0.218513	-0.200539	-0.210914	-0.194722	-0.25813	-0.106218	-0.111722	-0.181729	-0.117214	-0.105411	0.784537	-0.301743	0.970855	-0.12076	-0.21661	-0.136579	-0.190458	-0.253304	-0.253777	-0.173431	-0.190522
G1_cell58_count	-0.188891	-0.195377	-0.118069	-0.533781	1.88126	-0.175182	-0.119083	-0.290235	-0.246589	-0.129228	-0.248591	-0.34428	-0.136915	-0.132555	-0.37142	-0.171467	-0.167401	-0.225447	-0.252853	-0.149624	-0.161448	-0.389852	7.94906	-0.179536	-0.191586	-0.664497	-0.13031	-0.953081	-0.218513	0.402245	-0.200216	-0.194722	-0.25813	0.854788	-0.111722	-0.181729	-0.117214	-0.105411	-0.364269	-0.307328	-0.200983	-0.12076	0.989715	-0.136579	-0.190458	-0.253304	-0.253777	-0.209056	0.161471
G1_cell59_count	-0.177465	-0.201889	-0.135595	-0.530246	-0.262676	-0.175182	-0.119083	-0.290235	-0.230226	-0.36056	-0.248591	-0.34428	-0.136915	-0.132555	-0.37142	-0.171467	-0.147888	-0.225447	-0.252853	-0.149624	-0.161448	-0.414316	-0.130145	-0.179536	-0.191586	4.49459	-0.13031	-0.700675	-0.218513	-0.200539	-0.0254104	-0.194722	-0.25813	-0.113763	-0.0902874	-0.159584	-0.117214	-0.105411	-0.154736	-0.301631	-0.172744	-0.12076	-0.204131	-0.136579	-0.190458	-0.253304	-0.253777	-0.196932	-0.190522
G1_cell60_count	0.0022548	-0.195952	-0.135595	-0.537134	-0.262676	-0.175182	-0.119083	-0.290235	-0.246589	-0.366078	-0.248591	-0.34428	-0.136915	-0.132555	-0.37142	-0.171467	-0.167401	-0.225447	-0.252853	-0.149624	-0.161448	-0.414316	-0.130145	-0.179536	-0.191586	-0.368474	-0.13031	-0.936342	-0.218513	-0.200539	-0.210914	-0.194722	-0.25813	-0.412769	-0.111722	-0.181729	-0.117214	-0.105411	-0.358551	-0.307328	-0.200983	-0.12076	-0.21661	-0.136579	-0.190458	-0.253304	-0.253777	0.0254989	-0.190522
G1_cell61_count	-0.177083	-0.201889	-0.135595	-0.537134	-0.262676	-0.175182	-0.119083	-0.290235	-0.22968	-0.360375	-0.248591	-0.34428	-0.136915	-0.132555	-0.37142	-0.171467	-0.147236	-0.225447	-0.252853	-0.149624	-0.161448	-0.35615	-0.130145	-0.179536	-0.191586	-0.675352	-0.13031	0.917305	-0.218513	-0.200539	-0.199552	-0.194722	-0.25813	-0.481261	-0.111722	-0.170281	-0.117214	-0.105411	-0.364269	-0.301441	-0.200983	-0.12076	-0.21661	-0.136579	-0.190458	-0.253304	-0.253777	-0.196526	-0.190522
G1_cell62_count	-0.188891	-0.201889	-0.135595	-0.534281	-0.262676	-0.175182	-0.119083	-0.0163138	-0.219512	1.36797	-0.248591	-0.34428	-0.136915	5.67004	-0.37142	-0.171467	-0.167401	-0.225447	-0.252853	-0.149624	-0.161448	2.99258	-0.130145	-0.179536	-0.191586	-0.675328	6.84637	-1.07909	-0.218513	-0.200539	-0.00332722	-0.194722	-0.251884	1.78203	-0.0762413	-0.172557	-0.117214	-0.105411	-0.332312	0.851968	-0.200983	-0.12076	-0.21661	-0.136579	-0.190458	-0.253304	-0.253777	-0.199017	-0.190522
G1_cell63_count	-0.188891	-0.201889	-0.135595	0.594491	-0.262676	-0.175182	-0.119083	-0.290235	-0.228164	1.83363	-0.248591	-0.34428	-0.136915	-0.132555	0.861074	-0.171467	0.0512926	-0.225447	-0.252853	-0.149624	-0.161448	-0.386017	-0.130145	-0.179536	-0.191586	0.016962	-0.13031	-0.631471	-0.218513	-0.200539	-0.210914	-0.194722	-0.25813	-0.409716	-0.111722	2.83691	-0.117214	-0.105411	-0.364269	-0.307328	-0.200983	-0.12076	-0.21661	-0.136579	-0.190458	-0.253304	-0.253777	-0.209056	-0.190522
G1_cell64_count	2.3235	-0.201889	-0.135595	-0.510695	-0.262676	-0.156637	-0.119083	-0.17388	-0.246589	-0.366078	-0.248591	-0.335028	-0.136915	-0.132555	0.428005	-0.140808	-0.167401	-0.225447	-0.252853	-0.149624	-0.161448	-0.411282	-0.130145	-0.179536	-0.191586	-0.0691305	-0.13031	0.589035	-0.218513	-0.200539	-0.200335	-0.194722	-0.25813	1.55701	-0.111722	-0.181729	-0.117214	-0.105411	-0.364269	-0.155709	-0.200983	-0.12076	-0.21661	-0.136579	-0.190458	-0.253304	-0.253777	-0.209056	-0.190522
G1_cell65_count	8.01807	-0.201889	-0.135595	-0.537134	-0.262676	-0.175182	-0.119083	-0.290235	-0.239592	-0.0851152	-0.248591	-0.340168	-0.136915	-0.132555	-0.37142	-0.171467	-0.167401	-0.214358	-0.252853	-0.149624	-0.161448	0.715329	-0.130145	-0.179536	-0.191586	-0.643672	-0.13031	-0.695008	-0.218513	-0.200539	-0.210914	-0.194722	-0.25813	-0.192815	-0.111722	-0.181729	-0.117214	-0.105411	-0.364269	-0.302459	-0.200983	-0.12076	-0.21661	-0.136579	-0.190458	-0.253304	-0.253777	-0.209056	-0.190522
G1_cell66_count	-0.188891	-0.201889	-0.135595	-0.537134	-0.262676	-0.175182	6.38762	-0.282181	-0.246589	-0.0637713	-0.248591	2.76093	-0.136915	-0.108618	-0.281223	-0.153551	-0.145468	-0.225447	-0.252853	-0.149624	-0.161448	-0.31993	-0.130145	-0.179536	1.71742	-0.525925	-0.13031	-1.02816	-0.218513	-0.200539	-0.210914	-0.194722	-0.249651	0.428726	-0.111722	-0.181729	-0.117214	-0.105411	-0.357024	0.896182	-0.185105	-0.12076	2.83785	-0.136579	-0.190458	-0.253304	-0.253777	-0.209056	-0.190522
G1_cell67_count	-0.174628	-0.201889	-0.135595	-0.537134	-0.262676	-0.175182	-0.119083	-0.281291	-0.246589	-0.345438	-0.236105	-0.0524529	-0.136915	-0.119257	-0.37142	-0.151571	0.761784	-0.225447	3.47955	-0.149624	-0.161448	-0.41038	-0.130145	4.13685	-0.191586	0.42184	-0.13031	0.300951	-0.218513	-0.200539	-0.210914	-0.194722	-0.248714	-0.0195121	-0.111722	-0.181729	-0.117214	-0.105411	0.17708	-0.307328	-0.200983	-0.12076	-0.21661	-0.136579	-0.190458	-0.253304	-0.253777	-0.058517	-0.190522
G1_cell68_count	-0.188891	-0.201889	-0.135595	-0.414631	-0.262676	-0.175182	-0.119083	-0.165431	-0.221258	1.13318	-0.248591	-0.34428	-0.136915	-0.132555	-0.37142	-0.171467	-0.167401	-0.225447	-0.252853	-0.149624	-0.161448	0.324455	-0.130145	-0.179536	2.70822	0.016149	-0.13031	-0.442354	-0.218513	-0.200539	-0.199561	-0.194722	-0.250341	1.77732	-0.111722	-0.181729	-0.117214	-0.105411	-0.364269	-0.307328	-0.200983	-0.0332116	-0.21661	-0.136579	-0.190458	-0.253304	-0.253777	-0.209056	-0.190522
G1_cell69_count	-0.188891	-0.194566	-0.135595	-0.533364	-0.262676	-0.175182	-0.119083	-0.274562	-0.13972	-0.065851	-0.248591	-0.34428	-0.136915	-0.132555	-0.37142	-0.171467	-0.167401	-0.225447	-0.252853	-0.106737	-0.161448	0.0247935	-0.130145	-0.179536	0.204439	-0.41584	-0.13031	-0.97621	-0.218513	-0.200539	0.283906	-0.194722	-0.25813	1.2451	-0.111722	-0.181729	-0.117214	-0.105411	-0.364269	-0.307328	-0.200983	-0.0898049	-0.21661	-0.136579	-0.190458	-0.253304	-0.253777	-0.195789	-0.190522
G1_cell70_count	-0.188891	-0.201889	-0.135595	-0.458524	-0.262676	8.09329	-0.119083	-0.276477	1.2316	-0.355482	-0.248591	-0.34428	-0.0847589	-0.132555	-0.37142	-0.156157	-0.167401	-0.212987	-0.252853	0.408024	-0.161448	-0.414316	-0.130145	-0.179536	-0.191586	-0.568701	-0.13031	-0.881495	-0.218513	-0.200539	-0.210914	0.558075	-0.243646	-0.460954	-0.111722	-0.181729	-0.117214	-0.105411	-0.364269	-0.307328	-0.200983	-0.12076	-0.21661	-0.136579	-0.190458	-0.253304	-0.253777	-0.127762	-0.190522
G1_cell71_count	-0.188891	-0.201889	-0.135595	-0.537134	-0.262676	-0.175182	-0.119083	-0.290235	-0.246589	-0.359878	2.04618	-0.34428	-0.136915	-0.132555	-0.263344	-0.171467	-0.167401	-0.225447	-0.252853	-0.149624	-0.161448	-0.410774	-0.130145	-0.179536	-0.191586	-0.664778	-0.13031	-0.684482	-0.218513	-0.155223	-0.210914	-0.194722	-0.249655	-0.221789	-0.111722	-0.181729	-0.117214	-0.105411	-0.364269	-0.307328	-0.200983	-0.12076	-0.21661	-0.136579	-0.190458	-0.253304	-0.253777	-0.195434	-0.190522
G1_cell72_count	-0.188891	-0.174206	1.98124	-0.537134	-0.262676	-0.175182	-0.119083	-0.290235	-0.246589	-0.366078	-0.248591	-0.34428	-0.136915	-0.132555	-0.0276001	-0.171467	-0.167401	-0.225447	-0.252853	-0.149624	-0.161448	-0.414316	-0.130145	-0.179536	-0.191586	0.189844	-0.13031	-0.387066	-0.218513	-0.200539	2.55284	-0.194722	-0.242514	-0.751407	-0.111722	-0.181729	-0.117214	-0.105411	-0.179811	-0.307328	-0.200983	-0.12076	-0.21661	-0.136579	-0.190458	1.25081	0.391299	-0.209056	-0.190522
G1_cell73_count	-0.188891	-0.201889	-0.135595	-0.533527	-0.262676	-0.175182	-0.119083	-0.282733	-0.246589	-0.354529	-0.248591	0.0528867	-0.136915	-0.132555	-0.37142	-0.171467	-0.167401	-0.225447	-0.252853	-0.149624	-0.161448	-0.352154	-0.130145	-0.179536	-0.191586	-0.463688	-0.13031	-0.230111	-0.218513	-0.200539	-0.210914	-0.194722	-0.25813	0.276379	-0.111722	-0.181729	-0.117214	-0.105411	-0.364269	-0.301364	-0.200983	0.0565009	-0.21661	-0.136579	-0.190458	-0.253304	-0.221319	-0.209056	-0.190522
G1_cell74_count	-0.188891	2.06081	-0.135595	1.23025	-0.262676	-0.175182	-0.119083	-0.277204	-0.246589	2.78265	-0.248591	-0.34428	-0.136915	-0.132555	-0.37142	-0.171467	-0.167401	-0.225447	-0.252853	-0.149624	-0.161448	1.19581	-0.130145	-0.179536	0.0157861	0.492473	-0.13031	-0.158461	0.201324	-0.200539	-0.210914	4.99816	-0.244412	0.417683	-0.111722	-0.181729	-0.117214	-0.105411	-0.364269	-0.296968	-0.200983	-0.12076	-0.21661	2.70308	-0.190458	-0.253304	-0.253777	-0.0773292	-0.190522
G1_cell75_count	-0.188891	-0.201889	-0.135595	0.0492612	-0.262676	-0.175182	-0.119083	-0.290235	-0.179496	3.68588	-0.248591	-0.34428	-0.136915	-0.132555	-0.117241	-0.171467	-0.167401	-0.225447	-0.0784533	-0.149624	-0.161448	-0.405679	-0.0391739	-0.179536	-0.191586	-0.585495	-0.13031	-0.35296	-0.218513	-0.200539	0.290733	-0.194722	-0.25813	1.46004	-0.111722	-0.181729	-0.0244429	-0.105411	3.4048	-0.307328	-0.188073	-0.12076	-0.21661	-0.136579	-0.190458	-0.253304	-0.253777	-0.209056	-0.190522
G1_cell76_count	-0.188891	-0.201889	-0.135595	-0.500277	-0.262676	-0.175182	-0.119083	-0.290235	-0.176477	-0.366078	-0.248591	-0.34428	-0.136915	-0.132555	-0.354102	-0.171467	-0.167401	-0.225447	-0.252853	-0.149624	-0.161448	-0.249014	-0.130145	-0.179536	-0.191586	1.90768	-0.13031	-1.08573	-0.218513	-0.200539	-0.0933146	-0.194722	-0.25813	0.492955	-0.111722	-0.181729	-0.117214	-0.105411	-0.364269	-0.28288	-0.200983	-0.12076	-0.21661	-0.136579	-0.190458	-0.253304	-0.253777	-0.209056	-0.190522
G1_cell77_count	-0.188891	-0.187155	-0.135595	-0.488105	-0.262676	-0.175182	-0.119083	-0.290235	7.2222	-0.36	-0.248591	-0.228992	-0.136915	-0.132555	-0.37142	-0.171467	-0.167401	-0.225447	-0.252853	-0.149624	-0.145474	-0.414316	-0.130145	-0.179536	-0.191586	-0.232866	-0.13031	-0.495667	-0.218513	3.49878	-0.210914	-0.194722	-0.25813	-0.614032	-0.111722	-0.181729	-0.117214	-0.105411	-0.364269	-0.115811	-0.185425	-0.12076	-0.21661	-0.136579	6.27345	-0.242418	-0.253777	-0.195703	1.18644
G1_cell78_count	-0.188891	-0.201889	-0.135595	0.937484	-0.262676	-0.175182	-0.119083	-0.290235	-0.246589	-0.366078	0.0517349	-0.34428	-0.136915	-0.132555	-0.37142	-0.148366	-0.167401	-0.225447	-0.147091	-0.149624	-0.161448	-0.414316	-0.130145	-0.179536	-0.191586	-0.662728	-0.13031	-0.188927	-0.218513	-0.200539	-0.210914	-0.194722	-0.181916	0.525855	-0.111722	-0.181729	-0.117214	-0.105411	-0.364269	-0.307328	-0.200983	-0.12076	-0.21661	-0.136579	-0.190458	-0.253304	-0.253777	-0.191484	-0.190522
G1_cell79_count	-0.188891	-0.201889	-0.135595	-0.449431	-0.262676	-0.175182	-0.119083	-0.2742	-0.246589	0.494189	-0.248591	-0.338895	-0.136915	-0.132555	-0.37142	-0.171467	-0.167401	-0.225447	-0.252853	-0.149624	-0.161448	-0.410786	-0.130145	-0.179536	-0.178722	-0.673954	-0.13031	-1.04062	-0.218513	-0.200539	-0.174028	-0.194722	-0.25813	1.47563	-0.111722	-0.181729	-0.117214	-0.105411	-0.364269	-0.212367	-0.200983	-0.12076	-0.21661	-0.136579	-0.190458	-0.253304	-0.253777	-0.209056	-0.190522
G1_cell80_count	-0.188891	-0.193666	-0.135595	-0.125104	-0.262676	-0.175182	-0.119083	-0.220092	-0.246589	-0.352526	-0.248591	-0.34428	-0.136915	-0.132555	-0.341736	-0.171467	-0.167401	1.45326	-0.252853	-0.149624	0.103702	0.151034	-0.130145	-0.179536	-0.191586	0.187676	-0.13031	0.307019	1.99335	-0.200539	-0.197406	-0.194722	-0.248862	-0.484443	-0.0853871	-0.181729	-0.117214	-0.105411	-0.364269	-0.272412	-0.200983	-0.12076	-0.21661	-0.136579	-0.190458	0.0461378	-0.241067	-0.209056	-0.190522
G1_cell81_count	8.8398	-0.160304	-0.135595	1.47036	-0.262676	-0.175182	-0.119083	-0.290235	-0.21265	-0.337491	-0.248591	-0.34428	-0.136915	-0.132555	-0.37142	-0.171467	-0.167401	-0.225447	-0.252853	-0.149624	-0.161448	-0.407773	-0.130145	-0.179536	-0.0138722	0.273634	-0.13031	-1.10025	-0.218513	-0.200539	-0.199501	-0.194722	-0.25813	-0.874785	-0.111722	-0.181729	-0.117214	-0.105411	0.406938	-0.307328	-0.200983	-0.12076	-0.21661	-0.136579	-0.190458	-0.253304	-0.253777	8.05652	-0.190522
G1_cell82_count	-0.0116792	-0.192389	-0.135595	1.36844	-0.262676	0.524425	-0.119083	-0.290235	-0.246589	-0.366078	-0.248591	-0.34428	-0.136915	-0.132555	-0.37142	-0.171467	0.162528	0.156114	-0.252853	-0.149624	-0.161448	-0.414316	-0.130145	-0.179536	-0.191586	0.318689	-0.13031	-1.10172	-0.218513	-0.200539	-0.195308	-0.194722	-0.25813	-0.00725689	-0.111722	-0.181729	-0.117214	-0.105411	-0.345984	-0.283102	-0.200983	-0.12076	-0.21661	-0.136579	-0.190458	-0.253304	-0.253777	0.0466783	-0.190522
G1_cell83_count	-0.188891	-0.201889	-0.135595	-0.0357857	-0.262676	-0.175182	-0.119083	-0.290235	-0.23851	-0.360631	-0.248591	-0.34428	-0.136915	-0.132555	-0.37142	-0.171467	-0.167401	0.498029	-0.252853	-0.149624	-0.161448	0.539828	-0.130145	0.133323	-0.191586	-0.209505	-0.13031	-0.859635	-0.218513	-0.200539	-0.210914	-0.194722	-0.25813	1.57927	-0.111722	-0.181729	-0.117214	-0.105411	-0.364269	-0.240199	-0.0207477	-0.12076	-0.21661	-0.136579	-0.190458	-0.253304	-0.253777	-0.125524	-0.190522
G1_cell84_count	-0.188891	-0.201889	-0.135595	-0.299471	-0.262676	-0.175182	-0.119083	-0.252026	-0.246589	-0.361163	-0.248591	-0.34428	0.00781485	-0.132555	-0.37142	-0.143087	-0.167401	-0.225447	-0.252853	-0.149624	-0.161448	1.08949	-0.130145	-0.179536	-0.191586	-0.424831	-0.13031	-0.937556	-0.208554	-0.200539	-0.13281	-0.194722	-0.25813	1.7506	-0.111722	-0.171863	-0.117214	-0.105411	-0.364269	-0.307328	0.354868	-0.12076	-0.21661	-0.136579	-0.190458	-0.253304	-0.253777	-0.209056	1.97499
G1_cell85_count	-0.188891	-0.201889	-0.135595	-0.537134	-0.262676	-0.175182	-0.119083	-0.290235	-0.229521	-0.343087	-0.248591	-0.34428	-0.136915	-0.132555	-0.37142	-0.171467	-0.167401	-0.225447	-0.157667	-0.149624	-0.146318	-0.414316	-0.130145	-0.179536	-0.191586	0.0729042	-0.13031	1.13369	-0.218513	-0.200539	-0.062701	-0.194722	-0.2424	-0.564275	-0.111722	-0.181729	-0.117214	-0.105411	0.25874	-0.114264	-0.200983	-0.12076	-0.21661	-0.136579	-0.190458	-0.242993	-0.253777	-0.209056	-0.190522
G1_cell86_count	-0.188891	-0.201889	-0.135595	1.97827	-0.262676	-0.175182	-0.119083	-0.279066	-0.240208	-0.35318	-0.248591	-0.34428	-0.136915	-0.132555	-0.333772	-0.171467	0.3288	-0.225447	-0.252853	-0.149624	-0.161448	1.62641	-0.130145	-0.179536	-0.191586	-0.660512	-0.13031	0.629873	-0.218513	-0.200539	-0.210914	-0.194722	-0.25813	2.23582	-0.111722	-0.181729	-0.117214	-0.105411	-0.364269	-0.307328	-0.200983	-0.12076	-0.21661	-0.136579	-0.168906	-0.245597	-0.253777	-0.209056	-0.190522
G1_cell87_count	-0.188891	-0.201889	0.078044	-0.187351	-0.262676	-0.175182	-0.119083	-0.278847	-0.240083	-0.326717	-0.248591	-0.317574	-0.136915	-0.132555	0.198894	-0.171467	-0.167401	-0.225447	-0.252853	-0.149624	0.723624	-0.364544	-0.130145	-0.179536	-0.191586	0.167961	-0.13031	0.185909	-0.218513	-0.200539	-0.202174	-0.194722	-0.252133	-0.397288	-0.111722	-0.181729	-0.117214	-0.105411	-0.364269	-0.307328	-0.100227	-0.12076	-0.21661	-0.136579	-0.190458	-0.253304	-0.253777	-0.209056	-0.190522
G1_cell88_count	-0.188891	-0.201889	-0.135595	-0.537134	-0.262676	-0.175182	-0.119083	-0.290235	-0.246589	-0.366078	-0.248591	-0.34428	-0.136915	-0.132555	-0.37142	-0.171467	-0.167401	-0.225447	-0.252853	-0.149624	-0.161448	-0.414316	-0.130145	-0.179536	-0.191586	-0.692166	-0.13031	-1.10489	-0.218513	-0.200539	-0.210914	-0.194722	-0.25813	0.744281	-0.111722	-0.181729	-0.117214	-0.105411	-0.364269	-0.307328	-0.200983	-0.12076	-0.21661	-0.136579	-0.190458	-0.253304	-0.253777	-0.209056	-0.190522
G1_cell89_count	-0.188891	-0.201889	-0.135595	-0.537134	-0.262676	-0.175182	-0.119083	-0.290235	5.9157	0.403993	-0.248591	-0.34428	-0.136915	-0.132555	-0.37142	-0.171467	-0.167401	-0.225447	-0.252853	-0.149624	-0.161448	-0.158889	-0.130145	-0.179536	-0.191586	-0.334394	-0.13031	0.0603103	-0.218513	-0.200539	-0.210914	-0.194722	6.44785	-0.764726	-0.111722	-0.181729	-0.117214	-0.105411	1.06448	-0.307328	-0.200983	-0.12076	-0.21661	-0.136579	-0.190458	-0.253304	-0.223255	-0.173283	0.288641
G1_cell90_count	-0.188891	-0.201889	-0.135595	-0.537134	0.643881	-0.175182	-0.119083	-0.290235	-0.246589	-0.242731	-0.248591	0.0727472	-0.136915	-0.132555	-0.298871	-0.171467	-0.167401	-0.225447	-0.252853	-0.149624	-0.161448	-0.393016	-0.130145	-0.179536	-0.191586	-0.538509	-0.13031	0.220602	-0.218513	-0.200539	-0.210914	-0.194722	-0.25813	-0.905698	-0.111722	-0.181729	-0.117214	-0.105411	-0.263103	-0.307328	-0.200983	-0.12076	-0.132308	-0.136579	-0.190458	-0.253304	-0.253777	-0.209056	3.88041
G1_cell91_count	-0.175769	-0.201889	-0.135595	-0.0941206	0.388866	-0.175182	-0.119083	-0.282006	5.006	0.48752	-0.248591	-0.338756	-0.136915	-0.132555	-0.37142	-0.171467	-0.122606	-0.210549	0.108903	-0.149624	-0.161448	-0.00895158	-0.130145	-0.179536	6.54847	-0.640985	-0.13031	0.761466	-0.218513	-0.200539	-0.210914	-0.194722	-0.240813	0.765814	-0.111722	-0.181729	-0.117214	-0.105411	0.0313172	-0.300786	-0.200983	-0.12076	-0.202279	-0.136579	-0.190458	0.804218	-0.230029	0.229147	-0.190522
G1_cell92_count	-0.188891	-0.201889	-0.135595	-0.537134	-0.262676	-0.175182	-0.119083	4.41223	-0.246589	-0.359328	-0.248591	2.72334	-0.136915	-0.132555	0.383505	-0.171467	-0.167401	-0.225447	-0.163522	-0.149624	-0.143706	-0.259748	-0.130145	-0.179536	-0.191586	-0.44044	-0.13031	-0.652804	-0.218513	-0.200539	-0.210914	-0.194722	-0.248903	-0.0342614	-0.111722	-0.181729	-0.117214	-0.105411	-0.364269	-0.307328	-0.200983	-0.12076	-0.21661	-0.136579	-0.190458	0.346107	-0.253777	5.41367	-0.190522
G1_cell93_count	-0.188891	-0.201889	-0.135595	0.0987836	-0.262676	-0.175182	-0.119083	-0.290235	-0.239908	-0.00783716	-0.248591	-0.289586	-0.136915	-0.132555	-0.364839	-0.171467	-0.167401	-0.225447	-0.252853	-0.149624	-0.161448	0.158904	-0.130145	-0.179536	-0.191586	-0.626149	-0.13031	-0.52197	-0.218513	-0.189553	-0.210914	-0.194722	1.93962	0.273362	-0.0942259	-0.181729	-0.117214	10	-0.364269	-0.302678	-0.177931	-0.12076	-0.21661	-0.136579	-0.190458	-0.253304	-0.253777	-0.209056	-0.190522
G1_cell94_count	0.365791	-0.201889	-0.135595	-0.537134	-0.262676	-0.175182	-0.119083	-0.290235	-0.246589	-0.366078	-0.248591	-0.34428	-0.136915	-0.132555	2.49187	-0.171467	-0.167401	-0.225447	-0.252853	-0.149624	1.59101	-0.414316	8.01229	-0.179536	-0.114979	-0.684389	2.61961	-0.977989	-0.218513	0.154998	-0.210914	-0.194722	-0.25813	-0.10501	-0.111722	-0.17115	-0.117214	-0.105411	-0.0396307	-0.307328	-0.200983	-0.12076	-0.21661	-0.136579	-0.190458	-0.253304	-0.253777	-0.209056	-0.190522
G1_cell95_count	-0.188891	-0.201889	-0.135595	-0.537134	-0.262676	-0.175182	-0.119083	-0.28346	-0.246589	-0.366078	-0.248591	-0.34428	-0.136915	-0.132555	-0.37142	-0.171467	-0.167401	-0.225447	-0.252853	-0.149624	-0.161448	-0.414316	-0.130145	-0.179536	2.60159	-0.672941	-0.13031	-1.05671	-0.218513	7.82707	-0.210914	-0.194722	-0.250997	-0.203201	-0.111722	-0.181729	-0.117214	-0.105411	-0.364269	-0.307328	-0.200983	-0.12076	-0.21661	-0.136579	-0.190458	-0.19735	-0.253777	-0.209056	0.0496166
G1_cell96_count	-0.188891	-0.201889	-0.135595	-0.537134	-0.262676	-0.0785135	-0.119083	4.90402	-0.246589	-0.279535	-0.248591	1.60709	-0.0460507	4.42118	0.87583	-0.171467	-0.167401	-0.225447	-0.252853	-0.149624	-0.161448	0.222526	-0.130145	-0.179536	6.7838	-0.365553	-0.13031	2.38071	4.60378	-0.200539	-0.18725	-0.194722	-0.252714	1.23565	-0.111722	-0.181729	-0.117214	-0.105411	-0.364269	-0.307328	-0.200983	-0.080153	-0.21661	-0.136579	-0.190458	-0.253304	-0.253777	-0.209056	-0.190522
S_cell1_count	-0.188891	-0.201889	-0.135595	-0.537134	-0.262676	-0.175182	-0.119083	-0.290235	-0.246589	-0.366078	-0.248591	-0.34428	-0.136915	-0.132555	-0.37142	-0.171467	-0.167401	-0.225447	-0.252853	-0.149624	-0.161448	-0.414316	-0.130145	-0.179536	-0.191586	-0.692166	-0.13031	-1.10489	-0.218513	-0.200539	-0.210914	-0.194722	-0.25813	-0.905698	-0.111722	-0.181729	-0.117214	-0.105411	-0.364269	-0.307328	-0.200983	-0.12076	-0.21661	-0.136579	-0.190458	-0.253304	-0.253777	-0.209056	-0.190522
S_cell2_count	-0.173776	-0.201889	-0.135595	0.489062	-0.262676	-0.175182	-0.119083	-0.290235	-0.246589	0.150788	0.0129449	-0.34428	-0.136915	-0.132555	-0.0674148	-0.171467	-0.167401	-0.225447	-0.252853	-0.149624	-0.161448	-0.283378	-0.130145	-0.179536	-0.191586	-0.670652	-0.13031	2.97328	-0.218513	-0.200539	-0.19637	-0.194722	-0.25813	-0.342011	-0.111722	-0.181729	-0.117214	-0.105411	-0.212412	-0.307328	-0.0706703	-0.12076	-0.21661	-0.136579	-0.190458	-0.253304	-0.253777	2.65437	-0.190522
S_cell3_count	-0.188891	-0.201889	-0.135595	1.95245	-0.262676	-0.175182	-0.119083	-0.290235	-0.240036	1.48451	-0.248591	-0.34428	-0.136915	-0.132555	-0.37142	-0.145954	-0.167401	-0.225447	-0.252853	-0.149624	-0.149836	0.237138	-0.130145	-0.179536	-0.191586	-0.685645	-0.13031	0.796783	-0.173819	-0.200539	0.110403	-0.194722	-0.25813	-0.745238	-0.111722	0.364262	-0.117214	-0.105411	0.68146	-0.307328	-0.200983	9.08475	-0.21661	1.9367	-0.190458	-0.253304	-0.163015	-0.209056	-0.190522
S_cell4_count	-0.188891	-0.197236	-0.135595	-0.496627	-0.262676	-0.175182	-0.119083	-0.2208	-0.240899	-0.0450977	-0.248591	0.239558	-0.136915	-0.132555	-0.37142	-0.160387	-0.167401	-0.225447	-0.252853	-0.149624	-0.161448	-0.414316	-0.130145	-0.179536	-0.191586	-0.271583	-0.13031	1.68534	-0.218513	-0.200539	-0.210914	-0.194722	-0.231946	-0.833915	-0.111722	-0.181729	-0.117214	-0.105411	-0.364269	0.13546	-0.191163	-0.12076	-0.21661	-0.136579	-0.190458	4.42846	-0.253777	-0.209056	-0.190522
S_cell5_count	-0.188891	-0.201889	-0.135595	-0.537134	-0.262676	-0.175182	-0.119083	-0.290235	-0.246589	-0.366078	-0.248591	-0.34428	-0.136915	-0.132555	-0.37142	-0.171467	-0.167401	-0.225447	-0.252853	-0.149624	-0.161448	-0.414316	-0.130145	-0.179536	-0.191586	-0.692166	-0.13031	-1.10489	-0.218513	-0.200539	-0.210914	-0.194722	-0.25813	-0.905698	-0.111722	-0.181729	-0.117214	-0.105411	-0.364269	-0.307328	-0.200983	-0.12076	-0.21661	-0.136579	-0.190458	-0.253304	-0.253777	-0.209056	-0.190522
S_cell6_count	-0.188891	-0.194808	-0.135595	1.56581	-0.221449	-0.175182	-0.119083	-0.290235	-0.237929	-0.204778	-0.248591	-0.34428	-0.136915	-0.132555	-0.345854	-0.171467	-0.0849449	-0.225447	-0.22379	-0.149624	-0.161448	0.284418	-0.130145	-0.179536	-0.191586	-0.465418	-0.13031	0.523846	-0.218513	-0.200539	-0.187661	-0.194722	1.16379	-0.832135	-0.111722	1.37482	-0.117214	-0.105411	0.22983	-0.307328	-0.186038	-0.12076	-0.21661	-0.136579	-0.190458	-0.253304	-0.253777	1.849	-0.190522
S_cell7_count	-0.188891	-0.201889	-0.135595	1.00579	-0.262676	0.163381	-0.119083	-0.283187	-0.246589	-0.322798	-0.248591	-0.339549	-0.136915	-0.132555	0.196313	-0.171467	2.03385	-0.225447	-0.252853	-0.149624	-0.147182	1.10919	-0.130145	-0.179536	-0.191586	0.830584	-0.13031	0.570778	-0.218513	-0.200539	-0.210914	-0.194722	-0.243298	-0.057252	-0.111722	-0.181729	-0.117214	-0.105411	-0.364269	-0.307328	-0.200983	-0.12076	7.91776	-0.136579	-0.190458	-0.253304	-0.253777	-0.209056	-0.190522
S_cell8_count	-0.188891	-0.195034	-0.135595	1.63474	-0.262676	-0.175182	-0.119083	-0.123231	-0.246589	-0.366078	-0.248591	-0.34428	-0.136915	-0.132555	2.88305	-0.155143	-0.167401	0.587309	-0.252853	-0.149624	-0.057768	-0.404638	-0.130145	-0.179536	-0.191586	2.50792	-0.13031	-0.361924	-0.218513	-0.200539	-0.188405	-0.194722	-0.25813	1.02593	-0.111722	-0.170384	-0.117214	-0.105411	-0.298546	1.07828	-0.186516	-0.12076	-0.21661	-0.136579	-0.190458	-0.253304	0.253624	-0.15946	-0.190522
S_cell9_count	-0.188891	-0.196074	-0.135595	0.691061	-0.262676	-0.175182	-0.119083	-0.290235	-0.246589	-0.366078	-0.248591	0.543183	-0.136915	0.0784095	-0.37142	-0.171467	-0.167401	-0.225447	-0.252853	-0.149624	-0.161448	-0.381594	-0.130145	-0.179536	-0.191586	-0.678028	-0.13031	-0.807528	-0.218513	-0.200539	-0.210914	-0.194722	-0.251576	-0.485909	-0.111722	-0.181729	-0.117214	-0.105411	-0.364269	-0.307328	-0.200983	-0.12076	-0.21661	-0.136579	-0.190458	-0.253304	-0.253777	-0.209056	-0.190522
S_cell10_count	-0.188891	-0.201889	-0.135595	-0.534758	-0.262676	-0.175182	-0.119083	-0.285293	-0.246589	-0.241786	-0.248591	-0.34428	-0.136915	-0.103195	-0.266386	-0.171467	-0.167401	-0.225447	-0.252853	-0.149624	-0.121476	0.253404	-0.130145	-0.179536	-0.191586	0.119628	-0.13031	-0.432671	-0.218513	-0.200539	0.0367186	-0.194722	-0.252928	0.304034	-0.111722	-0.181729	-0.117214	-0.105411	0.0287631	-0.303399	-0.200983	-0.12076	6.45241	-0.136579	-0.190458	0.7843	-0.253777	-0.209056	-0.190522
S_cell11_count	-0.188891	-0.201889	-0.135595	1.6771	-0.262676	-0.175182	-0.119083	-0.279307	-0.234105	0.0561851	-0.248591	0.806695	-0.136915	-0.132555	0.141928	-0.171467	-0.167401	-0.225447	-0.210976	-0.149624	-0.161448	0.797929	-0.130145	-0.179536	-0.191586	-0.328741	-0.13031	-0.106625	-0.218513	-0.200539	-0.210914	-0.194722	-0.25813	2.06912	-0.111722	2.11327	-0.117214	-0.105411	-0.3055	-0.307328	-0.157926	-0.12076	-0.21661	-0.136579	-0.190458	0.0587905	-0.253777	-0.209056	-0.190522
S_cell12_count	-0.188891	-0.201889	-0.135595	-0.0721041	-0.262676	-0.175182	-0.119083	-0.290235	-0.246589	-0.14339	0.0632725	-0.34428	-0.136915	-0.132555	-0.358673	-0.171467	6.80832	-0.225447	-0.252853	-0.0567648	-0.161448	-0.35989	-0.130145	-0.179536	-0.191586	0.479365	-0.13031	-0.0655897	-0.218513	-0.200539	3.41821	-0.194722	-0.25813	-0.872082	-0.111722	-0.146728	-0.117214	-0.105411	-0.143546	0.453568	-0.200983	-0.12076	3.59584	-0.136579	-0.190458	-0.253304	-0.221091	-0.151637	-0.190522
S_cell13_count	-0.188891	-0.195318	-0.135595	3.55155	-0.262676	-0.175182	-0.119083	-0.2832	-0.246589	1.20599	0.240973	-0.0998427	-0.136915	-0.132555	-0.37142	-0.171467	-0.167401	-0.0230671	0.126738	-0.149624	-0.161448	0.75606	-0.130145	-0.179536	-0.191586	-0.672205	-0.13031	-0.088815	-0.218513	-0.200539	-0.200119	-0.194722	-0.25813	0.996222	-0.111722	-0.181729	-0.117214	-0.105411	-0.364269	0.293895	-0.200983	-0.12076	-0.21661	-0.136579	-0.190458	-0.253304	-0.253777	-0.197152	-0.190522
S_cell14_count	-0.188891	1.94893	-0.135595	-0.0164145	-0.262676	-0.175182	-0.119083	-0.285039	-0.246589	0.24513	-0.248591	-0.34428	-0.136915	-0.132555	-0.0838964	-0.171467	-0.153251	-0.225447	-0.252853	-0.149624	0.140668	1.80096	-0.130145	-0.179536	-0.191586	-0.316127	-0.13031	0.0166776	-0.218513	-0.200539	-0.210914	-0.194722	0.933767	1.92075	-0.111722	0.0253529	-0.117214	-0.105411	-0.364269	-0.0961918	-0.200983	-0.12076	-0.21661	-0.136579	-0.190458	-0.253304	-0.253777	-0.209056	-0.190522
S_cell15_count	-0.188891	-0.19585	-0.119342	1.11784	0.311109	-0.175182	-0.119083	-0.290235	-0.239203	-0.366078	-0.248591	-0.34428	-0.136915	-0.132555	-0.37142	-0.171467	-0.167401	-0.225447	-0.252853	-0.149624	-0.161448	-0.366277	-0.130145	-0.179536	-0.191586	-0.626479	-0.13031	-0.290007	-0.218513	-0.200539	-0.210914	-0.194722	-0.237727	-0.524352	-0.111722	-0.111935	-0.117214	-0.105411	-0.220342	-0.271436	-0.200983	-0.12076	-0.205349	-0.136579	-0.190458	3.64588	-0.253777	-0.198115	-0.190522
S_cell16_count	-0.188891	-0.201889	0.259086	0.416028	0.51709	-0.175182	-0.119083	0.69137	-0.246589	0.585822	-0.248591	-0.34428	-0.136915	-0.132555	2.57794	-0.171467	-0.167401	-0.225447	-0.252853	-0.149624	-0.161448	0.871992	-0.130145	-0.179536	-0.191586	-0.28379	-0.13031	-0.795306	-0.218513	1.03211	-0.210914	-0.194722	-0.25813	1.25027	-0.111722	-0.181729	-0.117214	-0.105411	-0.364269	1.07844	-0.200983	-0.12076	-0.206745	-0.136579	-0.190458	-0.253304	-0.253777	-0.209056	-0.190522
S_cell17_count	-0.188891	2.23507	-0.135595	0.53934	-0.262676	-0.175182	-0.119083	-0.290235	-0.246589	7.30364	-0.248591	-0.34428	-0.136915	-0.132555	-0.367589	0.217988	-0.167401	-0.225447	-0.252853	-0.149624	-0.161448	0.675957	-0.130145	-0.179536	-0.191586	-0.630645	-0.13031	-0.574756	-0.218513	-0.200539	1.4105	-0.194722	-0.25813	2.71057	6.90774	-0.181729	-0.117214	-0.105411	-0.361206	-0.307328	3.16237	-0.12076	-0.210679	-0.136579	-0.190458	-0.253304	-0.0106327	-0.203294	-0.190522
S_cell18_count	-0.188891	-0.201889	-0.135595	-0.537134	-0.262676	-0.175182	-0.119083	-0.290235	-0.246589	-0.366078	-0.248591	-0.34428	-0.136915	-0.132555	-0.37142	-0.171467	-0.167401	-0.225447	-0.252853	-0.149624	-0.161448	-0.414316	-0.130145	-0.179536	-0.191586	-0.692166	-0.13031	-1.10489	-0.218513	-0.200539	-0.210914	-0.194722	-0.25813	-0.905698	-0.111722	-0.181729	-0.117214	-0.105411	-0.364269	-0.307328	-0.200983	-0.12076	-0.21661	-0.136579	-0.190458	-0.253304	-0.253777	-0.209056	-0.190522
S_cell19_count	-0.176529	-0.0940456	-0.135595	1.27497	-0.262676	-0.175182	-0.119083	-0.205393	-0.246589	4.83117	-0.248591	-0.19043	-0.136915	0.0391098	-0.284585	-0.171467	-0.146289	-0.225447	-0.252853	-0.149624	-0.161448	0.393661	-0.130145	-0.179536	-0.191586	-0.361311	-0.13031	0.454796	-0.218513	-0.200539	-0.210914	-0.194722	-0.25813	0.840835	-0.111722	-0.181729	-0.117214	-0.105411	-0.364269	-0.307328	-0.200983	-0.12076	-0.21661	-0.136579	-0.190458	-0.253304	-0.253777	-0.209056	-0.190522
S_cell20_count	-0.188891	-0.193162	-0.135595	-0.413378	0.354889	-0.175182	-0.119083	1.84533	-0.235916	0.351053	0.970234	-0.34428	-0.136915	-0.132555	0.694973	-0.171467	-0.167401	-0.225447	0.394664	-0.149624	-0.161448	-0.414316	-0.130145	-0.179536	-0.191586	-0.649855	-0.13031	0.423787	-0.145789	-0.200539	-0.210914	-0.194722	4.46262	-0.547475	-0.111722	-0.0523627	-0.117214	-0.105411	-0.364269	0.191674	-0.200983	-0.12076	-0.21661	-0.136579	4.52963	-0.253304	-0.253777	0.118907	-0.190522
S_cell21_count	-0.188891	0.433115	-0.135595	-0.132864	-0.226417	-0.175182	-0.119083	2.08566	-0.226297	0.0564887	-0.248591	-0.34428	-0.136915	-0.132555	0.320116	-0.171467	-0.167401	-0.0336097	-0.20746	-0.149624	-0.161448	-0.390921	-0.130145	1.62496	-0.191586	0.182876	-0.13031	-0.681611	-0.218513	-0.200539	-0.197278	-0.194722	-0.25813	-0.559157	-0.111722	-0.113192	-0.117214	-0.105411	-0.364269	0.711169	-0.183463	-0.12076	-0.21661	4.34642	-0.190458	-0.241044	-0.164277	-0.163996	-0.190522
S_cell22_count	-0.188891	-0.196396	-0.135595	-0.37664	-0.262676	-0.175182	-0.119083	-0.290235	-0.246589	-0.366078	-0.248591	-0.34428	0.391223	-0.132555	-0.312047	-0.171467	-0.167401	-0.225447	-0.252853	-0.149624	-0.149544	-0.414316	-0.130145	8.47381	-0.191586	-0.692166	-0.13031	-1.03076	0.843082	-0.200539	1.51369	-0.194722	-0.251939	0.140109	-0.111722	-0.181729	-0.117214	-0.105411	-0.364269	-0.307328	-0.200983	-0.12076	-0.21661	-0.136579	-0.190458	-0.253304	-0.253777	-0.199105	-0.190522
S_cell23_count	-0.188891	-0.201889	-0.135595	0.276553	-0.262676	-0.175182	-0.119083	-0.290235	-0.246589	-0.188294	-0.248591	-0.34428	-0.136915	0.256668	-0.37142	0.110584	-0.167401	-0.225447	-0.252853	-0.149624	-0.0325835	0.897255	0.164619	-0.179536	-0.191586	-0.200499	-0.13031	0.733557	-0.218513	-0.0611337	-0.210914	-0.194722	-0.25813	1.38757	-0.111722	-0.181729	-0.117214	-0.105411	-0.364269	-0.307328	-0.200983	-0.12076	-0.198066	-0.136579	-0.190458	5.95914	-0.253777	-0.19104	-0.190522
S_cell24_count	-0.188891	-0.178006	-0.135595	-0.00264183	-0.262676	-0.175182	-0.119083	-0.290235	-0.239278	0.00176044	-0.248591	-0.34428	-0.136915	-0.132555	0.65875	-0.171467	-0.167401	-0.0297772	-0.252853	-0.149624	-0.161448	-0.201504	-0.130145	-0.179536	-0.191586	-0.223621	-0.13031	0.138479	-0.218513	-0.200539	-0.210914	-0.194722	-0.25813	0.215237	-0.111722	-0.181729	-0.117214	-0.105411	0.510054	-0.307328	-0.200983	-0.12076	-0.21661	-0.136579	-0.190458	-0.253304	3.0402	-0.198226	-0.190522
S_cell25_count	-0.188891	10	-0.135595	-0.537134	0.198526	-0.175182	-0.119083	0.146327	-0.246589	1.3884	-0.248591	-0.34428	-0.136915	-0.132555	1.16639	-0.150651	-0.167401	-0.225447	3.59753	-0.149624	-0.161448	1.77886	-0.130145	-0.179536	-0.191586	-0.649792	-0.13031	-0.5179	-0.218513	-0.200539	-0.210914	-0.194722	0.609453	1.99557	-0.111722	-0.181729	-0.117214	-0.105411	-0.364269	-0.285037	-0.200983	-0.12076	-0.21661	-0.136579	-0.190458	-0.253304	-0.253777	-0.177409	-0.190522
S_cell26_count	-0.188891	-0.201889	-0.135595	-0.537134	1.89729	-0.175182	-0.119083	-0.290235	-0.246589	-0.366078	-0.248591	-0.34428	-0.136915	-0.132555	-0.171009	-0.171467	-0.167401	-0.225447	-0.252853	-0.00443019	-0.161448	-0.414316	-0.130145	-0.179536	-0.191586	-0.687511	-0.13031	0.967038	-0.218513	-0.200539	-0.210914	-0.194722	-0.25813	-0.12617	-0.111722	-0.181729	-0.117214	-0.105411	-0.364269	-0.307328	-0.200983	-0.12076	-0.152567	-0.136579	-0.190458	0.88052	-0.247866	-0.209056	6.54214
S_cell27_count	-0.188891	-0.201889	-0.135595	-0.531725	-0.262676	-0.175182	-0.119083	2.10568	-0.246589	-0.366078	-0.248591	-0.34428	-0.136915	-0.132555	-0.37142	-0.171467	-0.167401	-0.225447	-0.252853	-0.149624	-0.161448	-0.068865	-0.130145	-0.179536	-0.191586	-0.688967	-0.13031	-0.784959	-0.218513	-0.200539	1.10214	-0.194722	-0.252207	0.255241	-0.111722	-0.181729	10	0.139042	-0.364269	0.288553	-0.200983	-0.12076	-0.21661	-0.136579	-0.190458	-0.253304	-0.253777	-0.209056	2.07788
S_cell28_count	-0.188891	-0.201889	-0.135595	-0.387164	-0.253256	-0.175182	-0.119083	-0.290235	-0.246589	0.51284	-0.15241	-0.34428	-0.136915	-0.132555	0.380897	-0.171467	-0.167401	-0.225447	-0.252853	-0.149624	-0.161448	-0.399123	-0.130145	-0.179536	-0.191586	-0.660802	-0.13031	-1.05359	-0.218513	-0.200539	-0.210914	-0.194722	-0.250847	1.87644	-0.111722	-0.181729	-0.117214	-0.105411	-0.364269	-0.236213	-0.173718	-0.12076	-0.21661	-0.136579	-0.190458	-0.253304	-0.253777	-0.209056	-0.190522
S_cell29_count	0.339168	-0.0785721	-0.135595	-0.534466	-0.179894	-0.175182	-0.119083	1.45585	-0.246589	-0.366078	-0.248591	0.0463399	-0.122889	-0.132555	-0.37142	-0.159127	-0.167401	-0.225447	-0.252853	-0.149624	-0.116581	1.40927	-0.130145	-0.179536	-0.191586	-0.537254	-0.13031	1.71422	-0.218513	-0.200539	-0.159936	-0.194722	-0.25229	-0.739551	-0.111722	-0.181729	-0.0700134	-0.105411	-0.250418	-0.307328	-0.200983	-0.12076	-0.206949	-0.136579	-0.190458	-0.245651	-0.253777	-0.209056	-0.190522
S_cell30_count	2.43911	-0.199051	-0.135595	1.92932	-0.262676	-0.175182	-0.110336	3.47999	-0.246589	-0.366078	2.1234	-0.273372	-0.136915	-0.132555	-0.37142	-0.171467	-0.167401	-0.225447	0.609393	-0.149624	-0.161448	-0.412979	-0.130145	-0.179536	0.982676	-0.671483	-0.13031	2.06181	-0.218513	-0.200539	-0.169021	-0.188183	-0.25813	0.939765	-0.111722	2.24079	6.20168	-0.105411	-0.364269	-0.307328	-0.200983	-0.12076	-0.21661	-0.136579	-0.190458	-0.253304	-0.245006	3.42713	-0.190522
S_cell31_count	-0.188891	-0.201889	-0.135595	-0.537134	-0.262676	-0.175182	-0.119083	-0.290235	-0.246589	-0.366078	-0.248591	-0.34428	-0.136915	-0.132555	-0.37142	-0.171467	-0.167401	-0.225447	-0.252853	-0.149624	-0.161448	-0.414316	-0.130145	-0.179536	-0.191586	-0.692166	-0.13031	-1.10489	-0.218513	-0.200539	-0.210914	-0.194722	-0.25813	-0.905698	-0.111722	-0.181729	-0.117214	-0.105411	-0.364269	-0.307328	-0.200983	-0.12076	-0.21661	-0.136579	-0.190458	-0.253304	-0.253777	-0.209056	-0.190522
S_cell32_count	-0.188891	-0.201889	-0.135595	-0.537134	-0.262676	-0.175182	-0.119083	-0.290235	-0.219567	-0.227844	-0.226565	1.11911	-0.136915	-0.132555	-0.362538	-0.171467	-0.167401	-0.225447	-0.252853	-0.149624	-0.161448	-0.331943	-0.130145	-0.179536	-0.191586	-0.338952	-0.13031	-0.582825	-0.218513	-0.200539	-0.210914	-0.194722	-0.25813	-0.905698	-0.111722	-0.181729	-0.117214	-0.105411	-0.364269	-0.307328	-0.200983	9.90007	0.622536	-0.136579	-0.190458	-0.253304	-0.253777	-0.023331	-0.190522
S_cell33_count	-0.188891	-0.201889	-0.135595	-0.488001	-0.262676	-0.175182	-0.119083	-0.290235	-0.246589	-0.366078	-0.248591	-0.34428	-0.136915	-0.132555	-0.37142	-0.171467	-0.167401	-0.225447	2.00523	-0.149624	-0.0507987	-0.414316	-0.130145	-0.179536	-0.191586	-0.572981	-0.13031	-0.686182	-0.218513	-0.200539	-0.210914	-0.194722	-0.25813	-0.801606	-0.111722	-0.0656868	-0.117214	-0.105411	-0.364269	1.53704	-0.200983	-0.12076	-0.21661	-0.136579	-0.190458	-0.253304	-0.253777	-0.209056	-0.190522
S_cell34_count	-0.188891	-0.201889	-0.135595	-0.487055	-0.262676	-0.175182	-0.119083	2.79189	-0.234619	-0.366078	-0.248591	-0.34428	-0.136915	-0.132555	0.187922	-0.171467	-0.167401	-0.225447	-0.252853	-0.149624	-0.161448	-0.414316	-0.130145	-0.179536	-0.191586	-0.592005	-0.13031	-0.901152	-0.218513	-0.200539	-0.210914	-0.194722	-0.25813	-0.612367	-0.0803769	-0.181729	-0.117214	-0.105411	-0.364269	-0.307328	-0.200983	-0.12076	-0.21661	-0.136579	2.66654	-0.253304	-0.253777	-0.209056	-0.190522
S_cell35_count	-0.188891	-0.201889	-0.135595	0.135363	-0.262676	-0.175182	-0.119083	-0.290235	-0.246589	-0.25269	-0.248591	-0.34428	-0.136915	-0.132555	-0.352852	-0.171467	-0.167401	-0.225447	-0.252853	-0.149624	-0.161448	1.13019	-0.130145	-0.179536	-0.191586	0.225902	-0.13031	-0.632123	-0.218513	-0.185033	-0.210914	-0.194722	2.49884	0.656415	-0.111722	-0.181729	-0.117214	-0.105411	-0.364269	-0.203165	-0.152214	0.0418469	-0.21661	-0.136579	-0.190458	-0.196489	0.0751075	-0.125475	-0.190522
S_cell36_count	-0.188891	-0.196442	-0.135595	0.146157	-0.262676	-0.175182	-0.119083	-0.278577	-0.246589	0.104081	-0.248591	-0.34428	-0.136915	-0.132555	-0.293013	-0.171467	-0.167401	-0.225447	-0.252853	-0.149624	-0.161448	-0.363371	-0.130145	-0.179536	0.40172	-0.688851	-0.13031	-0.0810285	-0.218513	-0.200539	-0.210914	-0.194722	-0.25813	-0.527899	-0.111722	-0.181729	-0.117214	-0.105411	-0.364269	0.182322	-0.200983	-0.12076	-0.21661	-0.136579	-0.190458	-0.253304	-0.253777	-0.0423505	-0.190522
S_cell37_count	-0.188891	-0.201889	-0.135595	0.298773	2.88619	-0.175182	-0.119083	-0.290235	-0.246589	0.369478	-0.248591	-0.34428	0.204175	-0.132555	1.92325	8.14833	-0.167401	-0.176251	-0.252853	-0.149624	-0.161448	0.07903	-0.130145	-0.179536	-0.191586	-0.68289	-0.13031	-0.711282	-0.218513	0.536714	-0.202563	9.48293	-0.2524	0.547146	-0.111722	-0.181729	-0.117214	-0.105411	-0.247736	-0.294356	3.95771	-0.12076	-0.21661	-0.136579	-0.190458	-0.253304	-0.253777	-0.209056	-0.190522
S_cell38_count	0.69066	-0.201889	-0.135595	-0.0697876	-0.262676	-0.175182	-0.119083	-0.290235	-0.246589	-0.366078	-0.248591	-0.34428	-0.136915	-0.132555	-0.291313	-0.171467	-0.167401	-0.225447	0.607368	-0.149624	-0.0173436	-0.270592	-0.130145	-0.179536	-0.191586	-0.461289	-0.0846764	-0.727375	-0.218513	-0.200539	-0.101681	-0.194722	-0.25813	0.523231	-0.111722	-0.181729	-0.117214	-0.105411	-0.353554	-0.157563	-0.200983	-0.12076	-0.21661	-0.136579	-0.190458	-0.236872	-0.253777	-0.188901	-0.190522
S_cell39_count	-0.188891	-0.201889	-0.116364	-0.392801	-0.262676	0.21231	-0.119083	3.02109	-0.23785	-0.0561556	-0.248591	-0.34428	-0.136915	0.126195	-0.362811	4.53485	-0.167401	0.237781	-0.252853	-0.149624	-0.161448	-0.0996208	-0.130145	-0.179536	0.218749	0.20393	-0.13031	-0.326352	-0.218513	-0.200539	-0.164029	-0.194722	-0.25813	0.865829	-0.111722	3.65625	-0.117214	-0.105411	-0.364269	-0.301246	-0.200983	-0.12076	-0.203286	-0.136579	-0.190458	3.24702	-0.253777	-0.209056	-0.190522
S_cell40_count	-0.188891	-0.201889	-0.135595	-0.429512	-0.262676	-0.175182	-0.119083	-0.290235	0.755494	0.545676	-0.248591	-0.34428	-0.136915	-0.132555	-0.37142	-0.171467	0.370438	-0.225447	-0.239027	-0.149624	-0.161448	0.204844	-0.130145	-0.179536	-0.131026	-0.301576	-0.13031	0.802948	-0.218513	-0.200539	-0.210914	-0.194722	-0.252438	0.493546	10	-0.181729	-0.117214	-0.105411	-0.364269	-0.307328	-0.200983	-0.12076	-0.21661	-0.136579	-0.190458	-0.253304	2.79773	-0.209056	-0.190522
S_cell41_count	-0.188891	-0.201889	-0.135595	-0.433617	-0.262676	-0.175182	-0.119083	-0.0364901	-0.246589	-0.366078	-0.248591	-0.34428	-0.136915	-0.132555	0.183388	7.68922	-0.14939	-0.225447	-0.252853	-0.149624	-0.14806	-0.414316	-0.130145	7.70181	-0.191586	0.507655	-0.13031	0.044505	-0.218513	-0.200539	-0.210914	-0.194722	-0.251167	0.42578	-0.111722	0.190763	-0.117214	-0.105411	1.70746	2.77583	-0.200983	-0.12076	-0.21661	-0.136579	-0.190458	-0.253304	-0.253777	-0.186683	-0.190522
S_cell42_count	-0.188891	-0.201889	-0.0396437	1.84426	-0.262676	-0.175182	-0.119083	0.711749	-0.240346	0.00496583	-0.248591	-0.34428	-0.136915	-0.132555	0.984637	-0.171467	-0.167401	-0.048443	-0.252853	-0.149624	-0.161448	-0.383189	-0.130145	-0.179536	-0.191586	-0.188362	-0.13031	0.0697167	-0.218513	-0.200539	-0.210914	-0.194722	0.82689	0.0493018	-0.0953742	-0.181729	-0.117214	-0.105411	-0.364269	1.15517	0.171525	-0.12076	-0.21661	-0.136579	-0.190458	-0.253304	-0.253777	-0.209056	-0.190522
S_cell43_count	-0.188891	-0.201889	-0.135595	-0.29467	0.204312	1.95019	-0.119083	0.502829	-0.246589	3.10634	-0.207471	-0.34428	-0.136915	-0.132555	5.21447	-0.171467	4.53046	1.04905	-0.252853	-0.149624	-0.161448	-0.405669	-0.130145	-0.179536	-0.191586	0.171234	-0.13031	-1.01056	-0.218513	-0.200539	-0.210914	-0.194722	-0.25813	-0.507947	-0.111722	-0.181729	-0.117214	-0.105411	-0.364269	0.313816	-0.200983	-0.12076	-0.21661	-0.136579	-0.190458	-0.253304	0.209674	-0.209056	-0.190522
S_cell44_count	-0.188891	-0.201889	-0.135595	-0.537134	-0.262676	-0.175182	-0.119083	-0.290235	-0.246589	-0.366078	-0.248591	-0.34428	-0.136915	-0.132555	-0.37142	-0.171467	-0.167401	-0.225447	-0.252853	-0.149624	-0.161448	-0.414316	-0.130145	-0.179536	-0.191586	-0.692166	-0.13031	-1.10489	-0.218513	-0.200539	-0.210914	-0.194722	-0.25813	-0.905698	-0.111722	-0.181729	-0.117214	-0.105411	-0.364269	-0.307328	-0.200983	-0.12076	-0.21661	-0.136579	-0.190458	-0.253304	-0.253777	-0.209056	-0.190522
S_cell45_count	-0.188891	-0.201889	-0.135595	0.550525	-0.262676	-0.175182	-0.119083	-0.283678	-0.246589	-0.275848	-0.248591	-0.34428	-0.136915	-0.132555	0.616956	-0.156881	0.0458553	-0.225447	-0.252853	-0.149624	-0.161448	-0.306402	-0.130145	-0.179536	-0.191586	-0.435241	-0.13031	-0.3373	-0.218513	-0.200539	-0.210914	-0.194722	-0.251227	-0.545989	-0.111722	-0.181729	-0.117214	-0.105411	-0.364269	-0.307328	-0.200983	-0.12076	-0.21661	-0.136579	-0.190458	1.91952	-0.244311	-0.197961	-0.190522
S_cell46_count	-0.188891	-0.201889	-0.135595	0.180016	-0.253248	-0.119355	-0.119083	-0.290235	3.45929	-0.366078	-0.248591	-0.34428	-0.136915	-0.132555	0.459646	-0.156064	2.59964	-0.225447	-0.252853	-0.149624	-0.161448	0.132523	-0.130145	-0.179536	-0.191586	-0.462146	-0.13031	-0.984722	-0.218513	-0.200539	-0.210914	-0.194722	-0.25813	-0.651529	-0.111722	-0.181729	-0.117214	-0.105411	-0.364269	-0.307328	-0.200983	-0.12076	-0.21661	-0.136579	-0.190458	-0.253304	-0.253777	-0.19734	-0.190522
S_cell47_count	-0.188891	-0.188051	-0.135595	0.0629571	-0.262676	-0.175182	-0.119083	-0.187136	-0.246589	-0.366078	-0.248591	-0.20679	0.307811	3.96052	-0.37142	-0.171467	-0.167401	-0.225447	-0.252853	-0.149624	-0.161448	-0.411055	-0.130145	-0.179536	-0.191586	-0.683743	-0.13031	1.52357	-0.218513	-0.200539	-0.210914	-0.194722	-0.25813	-0.405153	-0.111722	-0.181729	-0.117214	-0.105411	-0.225631	-0.307328	-0.0410551	-0.12076	-0.21661	-0.136579	2.71805	-0.253304	-0.253777	-0.171473	-0.190522
S_cell48_count	-0.188891	3.40346	-0.135595	0.197919	-0.262676	-0.175182	-0.119083	-0.268264	-0.246589	-0.366078	-0.248591	-0.34428	-0.136915	-0.132555	0.401158	-0.0738592	-0.167401	-0.225447	0.160356	-0.149624	-0.161448	-0.322019	-0.130145	-0.0347528	-0.191586	-0.401996	-0.13031	0.388219	-0.218513	-0.200539	-0.210914	-0.194722	-0.250412	-0.888238	-0.111722	-0.181729	-0.117214	-0.105411	0.00173184	-0.255076	-0.200983	-0.12076	-0.21661	-0.136579	-0.190458	-0.253304	-0.253777	-0.209056	-0.190522
S_cell49_count	-0.188891	-0.193323	-0.135595	0.539511	-0.262676	-0.175182	-0.119083	1.30821	-0.20476	-0.366078	-0.248591	-0.0452612	-0.136915	-0.132555	4.1796	-0.171467	-0.167401	-0.225447	0.0019976	1.74461	-0.161448	-0.229755	-0.130145	-0.179536	-0.176879	0.203863	-0.13031	0.257996	-0.218513	-0.131761	-0.043169	-0.194722	-0.25813	0.873602	-0.0842881	0.0012598	-0.117214	-0.105411	-0.185057	0.101589	-0.200983	-0.12076	-0.21661	-0.136579	-0.190458	-0.0279004	-0.253777	-0.178039	-0.190522
S_cell50_count	-0.188891	-0.196319	-0.135595	0.218947	-0.262676	-0.175182	-0.119083	0.217284	-0.246589	-0.136366	-0.248591	-0.34428	-0.136915	-0.132555	-0.37142	-0.171467	-0.167401	-0.225447	-0.252853	-0.149624	-0.161448	2.3019	-0.130145	-0.179536	-0.191586	-0.337564	-0.13031	-0.69556	-0.218513	-0.200539	-0.210914	-0.194722	-0.25813	-0.50059	-0.111722	-0.181729	-0.117214	-0.105411	-0.358905	2.22756	-0.200983	-0.12076	-0.21661	-0.136579	-0.190458	-0.098108	-0.253777	-0.209056	-0.190522
S_cell51_count	-0.188891	-0.201889	-0.135595	0.396058	-0.262676	-0.175182	-0.119083	-0.280319	-0.246589	-0.312831	-0.248591	-0.34428	-0.136915	-0.132555	-0.37142	-0.171467	-0.167401	-0.225447	-0.252853	-0.149624	-0.161448	-0.414316	-0.130145	-0.179536	-0.191586	-0.542503	-0.13031	-0.491839	-0.218513	-0.200539	-0.210914	-0.194722	-0.25813	-0.867488	-0.111722	-0.181729	-0.117214	-0.105411	-0.337546	-0.307328	-0.200983	-0.12076	-0.21661	-0.136579	-0.190458	-0.253304	-0.239461	0.00736104	-0.190522
S_cell52_count	-0.188891	-0.174141	-0.116899	-0.386426	-0.262676	-0.175182	-0.119083	1.01829	-0.238093	-0.366078	-0.248591	-0.206301	-0.136915	-0.132555	2.14027	-0.171467	-0.167401	-0.225447	3.3516	-0.149624	-0.146392	-0.368787	-0.130145	-0.124317	-0.108335	-0.111413	-0.13031	0.0365741	-0.218513	-0.200539	-0.210914	-0.194722	-0.25813	-0.657536	-0.0894727	-0.181729	-0.117214	-0.105411	-0.205491	-0.307328	-0.200983	-0.12076	-0.21661	-0.136579	-0.190458	-0.253304	-0.253777	0.584235	-0.190522
S_cell53_count	-0.188891	4.78233	-0.105735	-0.508661	2.16288	-0.175182	-0.119083	-0.290235	0.400737	-0.366078	0.0459806	-0.34428	-0.136915	-0.132555	-0.225527	-0.171467	-0.135052	-0.225447	-0.252853	-0.149624	-0.161448	-0.414316	-0.130145	-0.179536	0.936273	-0.675303	-0.13031	-0.768218	0.280933	-0.200539	-0.210914	-0.194722	-0.251875	-0.212482	-0.111722	-0.181729	-0.117214	-0.105411	-0.364269	-0.288454	0.675027	-0.12076	-0.21661	-0.136579	-0.190458	4.06721	-0.253777	0.0399477	-0.190522
S_cell54_count	-0.188891	-0.184025	-0.135595	-0.532533	0.527471	-0.175182	-0.119083	-0.290235	-0.246589	-0.366078	-0.248591	-0.34428	-0.136915	-0.132555	-0.360653	-0.171467	-0.167401	-0.225447	-0.252853	-0.149624	-0.161448	-0.414316	-0.130145	-0.179536	-0.191586	-0.30717	-0.13031	-0.0234944	-0.218513	2.43421	-0.210914	-0.194722	-0.248057	-0.626265	-0.111722	-0.181729	-0.117214	-0.105411	-0.355662	-0.164407	-0.200983	-0.12076	-0.21661	-0.136579	-0.190458	0.473585	-0.253777	-0.160546	1.82151
S_cell55_count	-0.188891	-0.143286	-0.135595	1.57672	-0.262676	6.60972	-0.119083	-0.290235	-0.241793	-0.362844	-0.248591	-0.34428	-0.136915	-0.132555	-0.366695	-0.171467	-0.167401	0.806764	-0.252853	-0.149624	-0.152948	-0.410622	-0.130145	-0.106846	-0.191586	0.762222	-0.13031	0.135698	-0.218513	-0.200539	-0.210914	-0.194722	-0.253709	0.215145	-0.111722	-0.181729	-0.117214	-0.105411	-0.352944	-0.307328	-0.200983	-0.12076	-0.21661	-0.136579	-0.190458	-0.253304	0.512993	-0.152327	-0.190522
S_cell56_count	-0.172671	-0.201889	-0.135595	0.139675	-0.262676	1.02096	-0.119083	-0.290235	-0.246589	-0.358245	-0.248591	-0.34428	-0.136915	-0.132555	-0.37142	-0.171467	-0.167401	-0.225447	-0.252853	-0.149624	-0.161448	-0.414316	-0.130145	0.391563	-0.191586	-0.164675	-0.13031	0.0617722	-0.218513	-0.200539	-0.117586	-0.194722	-0.25813	1.0416	-0.111722	-0.181729	-0.117214	-0.105411	-0.364269	0.918146	-0.0611845	-0.080602	-0.21661	-0.136579	-0.190458	-0.253304	-0.253777	-0.0549887	-0.190522
S_cell57_count	-0.188891	-0.184495	-0.135595	-0.463172	0.577864	4.97324	-0.119083	-0.290235	4.32851	1.74585	-0.248591	-0.34428	-0.136915	-0.132555	-0.37142	-0.171467	-0.167401	-0.225447	2.30582	-0.149624	-0.161448	-0.326602	-0.119341	-0.179536	-0.191586	0.0905139	-0.13031	0.378038	-0.218513	-0.200539	-0.191857	-0.194722	-0.254859	-0.624159	-0.111722	-0.181729	-0.117214	-0.105411	0.131517	-0.307328	-0.200983	-0.12076	-0.211199	-0.136579	-0.190458	-0.253304	-0.253777	3.17147	-0.18261
S_cell58_count	-0.188891	-0.201889	-0.135595	-0.537134	-0.262676	-0.175182	-0.119083	-0.290235	-0.246589	-0.366078	-0.248591	-0.34428	-0.136915	-0.132555	-0.37142	-0.171467	-0.167401	-0.225447	-0.252853	-0.149624	-0.161448	10	-0.130145	-0.179536	-0.191586	-0.692166	-0.13031	-1.10489	-0.218513	-0.200539	-0.210914	-0.194722	-0.25813	-0.905698	-0.111722	-0.181729	-0.117214	-0.105411	-0.364269	-0.307328	-0.200983	-0.12076	-0.21661	-0.136579	-0.190458	-0.253304	-0.253777	-0.209056	-0.190522
S_cell59_count	-0.188891	-0.201889	-0.135595	-0.533506	0.34588	-0.175182	-0.119083	2.08059	1.02577	2.20791	-0.248591	-0.34428	-0.136915	-0.132555	0.918488	-0.171467	-0.167401	1.76744	-0.252853	-0.149624	-0.161448	2.18655	-0.130145	1.08557	-0.179487	-0.582022	-0.13031	1.21513	-0.218513	-0.200539	-0.210914	-0.194722	-0.25813	3.26607	-0.111722	-0.181729	-0.0958006	-0.105411	-0.364269	-0.307328	4.66723	-0.12076	-0.21661	-0.114912	-0.190458	-0.253304	-0.232004	-0.209056	-0.190522
S_cell60_count	-0.188891	-0.201889	-0.135595	-0.457178	-0.253524	-0.175182	-0.119083	-0.290235	-0.246589	-0.366078	-0.248591	1.89868	-0.136915	-0.132555	-0.37142	-0.171467	-0.167401	-0.225447	-0.252853	-0.149624	-0.161448	1.51994	-0.130145	-0.179536	-0.191586	-0.635204	-0.13031	-0.183482	-0.218513	-0.200539	-0.210914	-0.194722	-0.25813	-0.818996	-0.111722	-0.181729	-0.117214	-0.105411	-0.364269	0.0405917	-0.200983	-0.12076	-0.21661	-0.136579	-0.190458	-0.253304	-0.253777	-0.209056	-0.190522
S_cell61_count	-0.188891	-0.201889	-0.135595	1.77791	-0.262676	-0.175182	-0.119083	-0.290235	-0.246589	-0.304128	-0.217847	-0.339347	-0.136915	-0.132555	-0.321928	-0.171467	-0.167401	-0.225447	-0.252853	-0.149624	-0.161448	2.54275	-0.130145	-0.179536	0.484786	-0.0418621	-0.13031	-0.34605	-0.218513	-0.186737	-0.210914	-0.194722	-0.25813	1.81113	-0.111722	-0.181729	-0.117214	-0.105411	-0.285373	1.20845	-0.200983	-0.12076	-0.21661	-0.136579	-0.190458	-0.253304	-0.253777	-0.159394	-0.190522
S_cell62_count	-0.188891	4.55395	-0.135595	-0.0527048	-0.262676	-0.175182	-0.119083	-0.290235	-0.246589	1.135	-0.248591	1.60934	0.32983	-0.132555	0.217507	-0.171467	-0.167401	0.28371	-0.252853	-0.149624	-0.161448	1.38315	-0.130145	-0.179536	-0.191586	-0.434468	-0.13031	3.91044	-0.218513	-0.200539	-0.191814	-0.194722	-0.251575	1.04021	-0.111722	-0.181729	-0.117214	-0.105411	3.24129	-0.297431	-0.200983	-0.12076	-0.21661	10	-0.190458	-0.176253	-0.253777	-0.19852	-0.190522
S_cell63_count	-0.188891	-0.164233	-0.122898	5.31002	-0.262676	-0.175182	-0.119083	-0.290235	-0.246589	-0.307997	-0.192312	-0.34428	-0.136915	-0.132555	-0.219273	-0.171467	-0.167401	-0.225447	1.06805	-0.149624	-0.161448	0.0108568	-0.130145	6.24104	5.99779	-0.481957	-0.13031	-0.934506	-0.218513	-0.200539	-0.210914	-0.194722	4.18485	-0.892153	-0.111722	-0.181729	-0.117214	-0.105411	-0.309945	-0.133116	-0.200983	-0.12076	-0.21661	-0.136579	-0.190458	-0.253304	1.02507	-0.191968	-0.190522
S_cell64_count	-0.188891	0.788237	-0.135595	-0.381866	0.0470194	-0.175182	-0.119083	-0.290235	-0.246589	-0.366078	-0.248591	-0.34428	-0.136915	-0.132555	-0.224224	-0.171467	-0.167401	-0.225447	-0.252853	-0.149624	2.49785	-0.237654	6.38843	-0.179536	-0.191586	0.62906	-0.13031	1.57004	-0.218513	-0.200539	-0.210914	0.534081	4.17683	-0.744094	-0.111722	-0.181729	-0.117214	-0.105411	2.33104	-0.307328	-0.200983	0.267418	1.24966	-0.0892616	2.84397	-0.253304	-0.182572	0.0122821	0.550977
S_cell65_count	-0.188891	-0.201889	-0.135595	-0.366649	-0.262676	-0.175182	-0.119083	-0.290235	-0.246589	0.553786	-0.160836	-0.34428	0.101009	-0.132555	-0.195669	-0.136398	-0.167401	-0.225447	-0.252853	-0.149624	-0.161448	3.15397	-0.130145	-0.179536	-0.191586	-0.314526	-0.13031	-0.417413	-0.218513	-0.200539	-0.210914	-0.194722	-0.25813	-0.781866	0.539698	-0.181729	-0.117214	-0.105411	-0.364269	-0.307328	-0.200983	-0.12076	-0.21661	-0.136579	-0.190458	-0.253304	-0.253777	-0.209056	-0.190522
S_cell66_count	-0.188891	-0.201889	-0.135595	3.69802	-0.262676	-0.175182	-0.119083	-0.290235	-0.246589	-0.329094	0.147394	-0.34428	-0.136915	-0.132555	-0.36368	-0.171467	-0.167401	-0.225447	3.52406	-0.149624	-0.161448	3.87126	-0.130145	-0.179536	-0.191586	-0.606941	-0.13031	-0.488249	-0.218513	-0.200539	-0.200359	-0.194722	-0.250888	-0.90159	-0.111722	-0.181729	-0.117214	-0.105411	-0.364269	6.41733	-0.200983	-0.0664653	-0.21661	-0.136579	-0.190458	-0.253304	-0.253777	2.10648	-0.190522
S_cell67_count	-0.188891	-0.201889	-0.135595	1.13751	-0.262676	-0.175182	-0.119083	-0.290235	0.857585	0.394559	-0.248591	-0.336237	-0.136915	-0.132555	0.524156	-0.171467	-0.167401	-0.0314576	-0.252853	-0.149624	-0.161448	-0.398525	-0.130145	-0.179536	-0.191586	-0.678554	-0.13031	-0.541485	-0.218513	-0.200539	-0.210914	-0.194722	-0.25813	-0.852596	-0.111722	-0.181729	-0.117214	-0.105411	-0.278528	-0.307328	0.241494	-0.12076	-0.21661	-0.136579	-0.190458	-0.253304	-0.253777	-0.209056	-0.190522
S_cell68_count	-0.188891	-0.201889	-0.135595	-0.340648	-0.262676	-0.175182	-0.119083	-0.218894	0.264364	-0.311135	-0.248591	-0.34428	-0.136915	-0.132555	0.482922	-0.171467	-0.167401	-0.225447	-0.252853	-0.149624	-0.161448	-0.121232	-0.130145	-0.179536	0.180348	-0.0499531	-0.13031	-0.584834	0.0344297	-0.200539	-0.163873	-0.150708	-0.247357	1.56556	-0.111722	-0.181729	-0.117214	-0.105411	-0.254627	-0.299192	-0.200983	-0.12076	-0.21661	-0.136579	-0.190458	-0.253304	-0.253777	-0.209056	-0.190522
S_cell69_count	-0.188891	-0.201889	-0.135595	0.75295	-0.262676	-0.175182	-0.119083	0.00607801	-0.246589	-0.326477	-0.248591	1.09733	-0.136915	-0.132555	-0.0459655	-0.171467	-0.167401	-0.225447	-0.252853	-0.149624	-0.161448	-0.411074	-0.130145	-0.179536	-0.179771	-0.145985	-0.13031	-0.403439	-0.218513	-0.200539	-0.188316	2.5432	-0.142579	1.11978	-0.111722	-0.181729	-0.117214	-0.105411	-0.357642	0.802419	-0.0132712	-0.12076	-0.21661	-0.136579	-0.190458	-0.121952	1.85826	-0.19659	-0.190522
S_cell70_count	-0.188891	0.278863	-0.135595	-0.495553	-0.262676	-0.175182	-0.119083	-0.246878	-0.246589	-0.363288	-0.248591	2.55739	-0.136915	-0.132555	5.94172	-0.171467	-0.167401	-0.225447	-0.252853	-0.149624	0.804874	0.0436974	-0.130145	-0.179536	0.902253	-0.59844	0.00817374	2.0711	-0.218513	-0.200539	-0.210914	4.26436	-0.250504	-0.784524	-0.090054	-0.181729	4.47523	-0.105411	-0.286492	-0.298692	-0.200983	-0.12076	-0.21661	-0.136579	-0.190458	0.386445	-0.253777	-0.209056	-0.190522
S_cell71_count	-0.188891	-0.201889	-0.135595	-0.537134	-0.262676	-0.175182	-0.119083	-0.290235	-0.246589	-0.366078	-0.248591	-0.34428	-0.136915	-0.132555	-0.37142	-0.171467	-0.167401	-0.225447	-0.252853	-0.149624	-0.161448	-0.414316	-0.130145	-0.179536	-0.191586	-0.692166	-0.13031	-1.10489	-0.218513	-0.200539	-0.210914	-0.194722	-0.25813	-0.905698	-0.111722	-0.181729	-0.117214	-0.105411	-0.364269	-0.307328	-0.200983	-0.12076	-0.21661	-0.136579	-0.190458	-0.253304	-0.253777	-0.209056	-0.190522
S_cell72_count	-0.188891	-0.187066	-0.135595	3.15333	-0.262676	-0.175182	-0.119083	-0.290235	-0.246589	-0.366078	4.46473	-0.34428	-0.136915	-0.132555	-0.37142	-0.153807	-0.167401	1.56468	-0.252853	-0.149624	-0.161448	-0.410823	-0.130145	-0.179536	-0.191586	1.15153	-0.13031	-0.252593	-0.218513	-0.200539	-0.210914	-0.194722	-0.233083	-0.394094	-0.111722	-0.181729	-0.117214	-0.105411	-0.328638	0.206819	-0.200983	-0.0581043	-0.21661	-0.136579	-0.190458	-0.253304	-0.242315	0.291733	-0.190522
S_cell73_count	-0.188891	-0.201889	-0.135595	-0.363714	-0.262676	-0.175182	-0.119083	0.338471	-0.236047	-0.366078	-0.248591	-0.338085	-0.136915	-0.132555	0.764837	-0.171467	-0.167401	-0.225447	-0.252853	-0.149624	-0.161448	-0.414316	-0.130145	-0.179536	-0.191586	-0.305864	-0.13031	-0.874358	-0.218513	-0.200539	0.151741	-0.194722	-0.25813	-0.346591	-0.111722	-0.181729	-0.117214	-0.105411	-0.364269	1.6701	2.79038	-0.12076	-0.21661	-0.136579	-0.190458	3.2416	-0.253777	0.190862	2.8882
S_cell74_count	-0.188891	-0.201889	-0.135595	0.271805	-0.262676	-0.175182	-0.119083	-0.281902	-0.246589	-0.366078	-0.248591	-0.34428	-0.136915	-0.132555	-0.333976	-0.171467	-0.167401	-0.225447	9.32619	-0.149624	-0.161448	-0.399674	-0.130145	-0.179536	-0.178223	-0.570667	-0.13031	-0.233498	-0.205509	-0.200539	-0.210914	-0.194722	-0.25813	-0.303727	-0.111722	-0.181729	-0.117214	-0.105411	-0.364269	0.297514	-0.200983	-0.12076	-0.21661	-0.136579	-0.190458	-0.253304	-0.253777	-0.209056	-0.190522
S_cell75_count	-0.188891	-0.201889	-0.135595	-0.0453512	-0.178164	-0.175182	-0.119083	-0.290235	0.199366	-0.318277	-0.248591	-0.33234	-0.136915	-0.119325	-0.271819	-0.171467	-0.167401	-0.225447	1.0054	0.918649	-0.161448	-0.371498	-0.130145	-0.179536	0.00668151	1.86325	-0.13031	0.0668301	-0.218513	-0.200539	-0.210914	-0.194722	-0.25813	-0.290302	-0.111722	-0.181729	-0.117214	-0.105411	-0.245188	-0.27908	0.783734	-0.050539	-0.21661	-0.136579	-0.156138	-0.228769	0.91525	-0.209056	-0.190522
S_cell76_count	-0.188891	-0.201889	-0.0893854	0.654396	0.0337404	-0.175182	-0.119083	-0.290235	-0.246589	-0.366078	-0.248591	0.840291	-0.136915	-0.132555	-0.37142	-0.171467	-0.0175772	-0.225447	0.124238	-0.149624	-0.161448	-0.414316	-0.130145	-0.179536	-0.191586	-0.565017	-0.13031	-0.489634	-0.218513	-0.200539	-0.210914	-0.194722	-0.245223	-0.831775	-0.111722	-0.181729	-0.117214	-0.105411	-0.364269	-0.307328	-0.200983	-0.12076	-0.21661	-0.136579	-0.190458	-0.253304	-0.253777	-0.209056	-0.190522
S_cell77_count	-0.188891	-0.201889	-0.135595	1.76622	-0.262676	-0.175182	-0.119083	-0.290235	-0.246589	-0.0387993	-0.248591	-0.34428	-0.136915	-0.132555	0.661729	-0.171467	-0.127757	-0.225447	-0.0317316	-0.149624	-0.161448	-0.369733	-0.130145	-0.179536	-0.191586	-0.319483	-0.13031	-0.580819	-0.218513	-0.200539	-0.188577	-0.194722	-0.25813	1.3301	-0.111722	-0.159223	-0.117214	-0.105411	-0.364269	-0.0799819	-0.200983	-0.12076	-0.21661	-0.136579	-0.190458	-0.253304	-0.253777	-0.159839	-0.190522
S_cell78_count	-0.188891	-0.201889	-0.135595	4.22335	-0.262676	-0.175182	-0.119083	-0.290235	-0.246589	-0.366078	-0.248591	-0.34428	0.307773	-0.132555	-0.238972	-0.171467	-0.167401	-0.225447	-0.252853	1.10966	-0.161448	-0.414316	-0.130145	-0.179536	-0.191586	-0.625252	-0.13031	-0.0599932	-0.218513	-0.200539	-0.210914	-0.194722	-0.25813	-0.457239	0.0650108	0.000240633	-0.117214	-0.105411	-0.364269	2.26196	-0.200983	-0.12076	-0.21661	-0.136579	-0.190458	-0.253304	-0.253777	-0.109088	-0.190522
S_cell79_count	-0.188891	-0.201889	-0.135595	-0.101729	-0.262676	-0.175182	-0.119083	-0.290235	-0.246589	1.65602	-0.248591	2.75874	-0.136915	-0.132555	-0.127543	-0.171467	-0.167401	-0.225447	-0.252853	-0.149624	0.23666	0.264244	-0.130145	-0.179536	-0.191586	-0.614747	-0.13031	1.75827	-0.218513	-0.200539	0.213466	-0.194722	-0.25813	2.09808	-0.0911779	-0.0444482	-0.117214	-0.105411	-0.364269	-0.258363	-0.0930143	-0.12076	-0.21661	8.64981	-0.190458	-0.253304	-0.253777	-0.209056	-0.190522
S_cell80_count	0.453245	-0.201889	-0.135595	-0.413427	-0.262676	-0.175182	-0.119083	0.120445	-0.246589	-0.366078	-0.248591	-0.34428	-0.136915	-0.132555	-0.37142	-0.171467	-0.167401	-0.225447	-0.242061	-0.126539	-0.161448	0.0527025	-0.130145	-0.179536	0.234033	-0.400017	-0.13031	0.0167535	-0.218513	-0.200539	-0.0437497	-0.194722	-0.25813	1.06246	-0.111722	-0.181729	-0.117214	-0.105411	-0.364269	0.101255	-0.200983	-0.12076	-0.21661	-0.136579	-0.190458	-0.253304	-0.253777	0.81961	-0.190522
S_cell81_count	-0.188891	-0.201889	-0.135595	-0.537134	-0.262676	-0.175182	-0.119083	-0.290235	-0.246589	6.00095	-0.248591	-0.34428	-0.136915	-0.132555	0.0420441	-0.171467	-0.167401	-0.225447	-0.252853	-0.149624	-0.161448	-0.414316	0.747762	-0.179536	-0.191586	-0.692166	-0.13031	-1.10489	-0.218513	-0.200539	-0.210914	-0.194722	-0.240133	-0.228414	-0.111722	-0.181729	-0.117214	-0.105411	-0.364269	-0.307328	-0.200983	-0.12076	-0.21661	-0.136579	-0.190458	-0.253304	-0.253777	-0.209056	-0.190522
S_cell82_count	-0.188891	-0.201889	-0.135595	-0.258772	-0.262676	-0.175182	-0.119083	0.0551825	-0.246589	-0.0779681	-0.248591	-0.34428	-0.136915	-0.132555	-0.37142	-0.171467	-0.167401	-0.225447	-0.138105	-0.149624	-0.161448	0.901729	-0.130145	5.27536	-0.191586	-0.683624	-0.13031	-0.445587	-0.218513	-0.200539	-0.210914	-0.194722	-0.250217	1.32819	-0.111722	-0.0430439	-0.117214	-0.105411	-0.364269	-0.307328	-0.200983	-0.12076	-0.21661	-0.136579	-0.190458	-0.253304	-0.253777	2.11166	-0.190522
S_cell83_count	-0.188891	-0.201889	-0.135595	-0.166192	-0.262676	-0.175182	-0.119083	-0.0158404	-0.246589	-0.366078	-0.248591	-0.315053	-0.136915	-0.132555	-0.34689	-0.161757	-0.167401	-0.217544	-0.252853	-0.149624	-0.10851	-0.30285	-0.130145	-0.179536	0.167165	-0.594008	-0.13031	0.0179226	-0.218513	-0.200539	-0.204216	-0.194722	-0.23518	-0.904394	-0.111722	-0.0675342	-0.117214	-0.105411	0.142625	-0.166658	-0.200983	-0.0690889	-0.209008	-0.136579	-0.190458	-0.253304	-0.247475	-0.194288	-0.1461
S_cell84_count	-0.188891	-0.201889	-0.135595	-0.537134	-0.262676	-0.175182	-0.119083	-0.290235	-0.246589	-0.366078	-0.248591	-0.34428	-0.136915	-0.132555	-0.37142	-0.171467	-0.167401	-0.225447	-0.252853	-0.149624	-0.161448	-0.414316	-0.130145	-0.179536	-0.191586	-0.692166	-0.13031	-1.10489	-0.218513	-0.200539	-0.210914	-0.194722	-0.25813	-0.905698	-0.111722	-0.181729	-0.117214	-0.105411	-0.364269	-0.307328	-0.200983	-0.12076	-0.21661	-0.136579	-0.190458	-0.253304	-0.253777	-0.209056	-0.190522
S_cell85_count	-0.188891	0.823536	-0.135595	0.314925	0.116665	-0.175182	-0.119083	-0.290235	0.754082	-0.366078	-0.248591	-0.34428	-0.136915	-0.132555	-0.0077009	0.668115	-0.167401	-0.225447	-0.252853	-0.149624	-0.161448	-0.414316	-0.130145	-0.179536	-0.191586	-0.67168	-0.13031	1.02284	-0.218513	-0.200539	-0.210914	-0.194722	-0.25813	-0.803235	-0.111722	-0.181729	-0.117214	-0.105411	-0.364269	-0.307328	-0.200983	-0.12076	2.74773	-0.136579	-0.190458	-0.253304	-0.253777	-0.200328	5.78138
S_cell86_count	-0.188891	-0.201889	-0.135595	4.69165	1.60502	-0.175182	-0.119083	-0.282364	-0.237598	1.5492	-0.117482	-0.338996	0.276735	0.625762	-0.37142	-0.171467	-0.167401	-0.225447	-0.252853	-0.149624	-0.161448	-0.18665	-0.130145	-0.179536	0.205972	0.194565	-0.13031	-0.920502	-0.218513	-0.200539	-0.126633	-0.194722	-0.249843	0.482053	-0.111722	-0.181729	7.26054	-0.105411	-0.357189	-0.307328	-0.0619055	-0.12076	-0.21661	-0.136579	-0.190458	-0.253304	-0.21972	-0.209056	-0.190522
S_cell87_count	-0.166545	-0.201889	-0.135595	1.75243	-0.262676	-0.175182	-0.119083	-0.290235	-0.246589	1.52588	-0.248591	-0.34428	-0.136915	-0.132555	-0.230546	-0.171467	-0.167401	-0.225447	-0.243886	-0.149624	-0.161448	0.365943	-0.130145	6.74032	-0.191586	-0.672277	-0.13031	0.296164	-0.218513	-0.200539	-0.210914	-0.194722	-0.243378	0.689407	-0.111722	-0.181729	-0.117214	-0.105411	-0.364269	-0.0775956	-0.118261	-0.12076	-0.21661	-0.136579	-0.190458	-0.253304	-0.253777	-0.209056	-0.190522
S_cell88_count	-0.188891	-0.189234	-0.135595	-0.456519	-0.262676	-0.175182	-0.119083	-0.290235	-0.246589	-0.366078	-0.248591	-0.34428	-0.136915	-0.132555	-0.37142	-0.171467	-0.167401	-0.225447	-0.252853	-0.149624	-0.0929764	-0.414316	-0.130145	-0.179536	-0.191586	-0.684463	-0.13031	-0.831364	-0.218513	-0.200539	-0.210914	-0.194722	-0.236744	-0.851659	-0.111722	-0.181729	-0.117214	-0.105411	-0.364269	-0.307328	-0.200983	-0.12076	-0.21661	-0.136579	-0.190458	-0.253304	-0.253777	-0.209056	-0.190522
S_cell89_count	-0.188891	-0.146067	-0.135595	2.0046	-0.204486	-0.175182	-0.119083	-0.145906	-0.236803	0.882608	-0.224687	-0.34428	-0.136915	-0.132555	-0.37142	-0.171467	-0.167401	-0.225447	-0.0789947	-0.149624	-0.161448	0.262417	-0.130145	-0.179536	-0.191586	-0.109786	-0.13031	-0.615998	-0.218513	-0.200539	-0.184639	1.01357	-0.25813	2.48129	1.40059	-0.181729	-0.117214	-0.105411	-0.364269	1.08533	0.215583	-0.12076	3.65977	-0.136579	2.00128	-0.253304	-0.253777	-0.209056	-0.190522
S_cell90_count	-0.188891	-0.195794	-0.119191	-0.537134	0.848429	-0.175182	-0.119083	-0.290235	-0.246589	-0.366078	-0.248591	-0.34428	-0.136915	-0.113158	-0.37142	-0.171467	-0.167401	-0.225447	-0.252853	-0.149624	-0.161448	-0.414316	-0.130145	-0.179536	-0.191586	-0.684749	-0.13031	0.333154	-0.218513	4.76602	-0.210914	-0.194722	-0.244396	-0.886278	-0.111722	-0.181729	-0.117214	-0.105411	-0.317451	-0.307328	-0.200983	-0.12076	-0.21661	-0.136579	-0.190458	-0.253304	-0.253777	-0.209056	-0.190522
S_cell91_count	-0.165906	5.13466	-0.135595	5.96913	-0.262676	-0.175182	-0.119083	1.53376	0.249779	-0.366078	0.146724	-0.34428	-0.136915	-0.132555	-0.37142	3.78498	-0.167401	-0.147308	0.729016	-0.149624	-0.161448	-0.414316	-0.130145	-0.179536	-0.191586	-0.667629	-0.13031	-1.10489	-0.218513	-0.200539	-0.188797	-0.194722	-0.25813	3.14192	-0.111722	3.86748	-0.0763025	-0.105411	1.46739	0.070543	-0.200983	-0.0638514	-0.21661	-0.136579	-0.190458	-0.253304	-0.253777	-0.209056	-0.190522
S_cell92_count	-0.188891	-0.201889	-0.135595	1.18898	-0.262676	-0.175182	-0.119083	0.672297	1.32558	1.85308	-0.248591	-0.34428	-0.136915	-0.132555	-0.209881	-0.171467	-0.167401	-0.225447	0.454433	-0.149624	-0.161448	-0.414316	-0.130145	-0.179536	-0.191586	1.32054	-0.13031	-0.849611	-0.218513	-0.200539	-0.210914	-0.194722	-0.251775	0.447776	-0.111722	-0.181729	-0.117214	-0.105411	-0.364269	-0.307328	7.24051	-0.12076	-0.21661	-0.136579	-0.17881	-0.129093	-0.253777	-0.209056	-0.190522
S_cell93_count	-0.188891	-0.201889	-0.135595	-0.342344	-0.0657739	-0.175182	-0.119083	-0.290235	0.450037	-0.366078	-0.248591	-0.34428	-0.136915	-0.132555	-0.0807179	-0.171467	9.61375	-0.225447	-0.252853	-0.149624	-0.161448	-0.414316	-0.130145	-0.179536	-0.191586	-0.469768	-0.13031	0.837176	-0.218513	-0.200539	-0.210914	-0.0695219	-0.250448	-0.554954	-0.111722	4.77384	-0.117214	-0.105411	0.14174	-0.301527	-0.200983	-0.12076	-0.21661	-0.136579	-0.190458	-0.253304	-0.253777	-0.209056	-0.190522
S_cell94_count	-0.188891	-0.201889	-0.135595	-0.537134	-0.262676	-0.175182	-0.119083	-0.290235	-0.246589	-0.366078	-0.248591	-0.34428	-0.136915	-0.132555	-0.37142	-0.152007	-0.167401	-0.225447	-0.252853	-0.149624	10	-0.334401	-0.130145	-0.179536	-0.191586	-0.682225	-0.13031	0.234646	-0.218513	-0.200539	-0.210914	-0.194722	-0.25813	-0.614192	-0.111722	-0.181729	-0.117214	-0.105411	-0.364269	-0.307328	-0.200983	-0.12076	-0.21661	-0.136579	-0.190458	-0.241236	-0.253777	-0.209056	-0.190522
S_cell95_count	-0.188891	-0.196932	-0.135595	-0.168426	-0.262676	-0.175182	-0.119083	-0.290235	-0.246589	0.257547	-0.248591	-0.34428	-0.136915	-0.132555	-0.37142	-0.171467	-0.167401	-0.225447	-0.252853	-0.149624	-0.161448	-0.295003	-0.130145	-0.179536	2.54752	-0.692166	-0.13031	-1.10158	-0.218513	-0.200539	-0.210914	2.98124	-0.252543	-0.324467	-0.111722	-0.181729	-0.117214	-0.105411	-0.364269	-0.307328	-0.200983	-0.12076	-0.21661	-0.136579	-0.190458	-0.253304	-0.253777	-0.209056	-0.190522
S_cell96_count	-0.188891	-0.145671	-0.135595	0.072036	-0.262676	-0.175182	-0.119083	-0.290235	-0.24253	-0.366078	-0.248591	-0.341894	-0.136915	-0.132555	-0.37142	-0.171467	-0.167401	-0.225447	0.0250221	-0.149624	-0.161448	-0.412752	-0.130145	-0.179536	-0.191586	-0.686107	-0.13031	-0.327311	-0.218513	-0.200539	-0.210914	-0.194722	-0.0658836	-0.0740648	-0.111722	-0.181729	-0.117214	-0.105411	6.17967	-0.307328	-0.200983	-0.12076	-0.21661	-0.136579	-0.190458	-0.253304	-0.253777	-0.209056	-0.190522
G2M_cell1_count	-0.188891	-0.197469	-0.135595	-0.537134	-0.262676	-0.175182	-0.119083	-0.290235	-0.246589	-0.366078	-0.241986	-0.34428	-0.136915	-0.132555	-0.37142	-0.160941	-0.167401	-0.225447	-0.252853	-0.149624	-0.142298	-0.414316	-0.130145	-0.179536	-0.191586	5.13787	-0.13031	-1.09457	-0.218513	-0.200539	-0.203654	-0.194722	-0.25813	-0.904285	-0.111722	-0.174413	-0.117214	-0.105411	5.25221	-0.299807	0.947888	-0.12076	-0.21661	-0.136579	-0.190458	-0.253304	-0.253777	-0.209056	-0.190522
G2M_cell2_count	-0.188891	-0.201889	-0.135595	-0.53051	-0.262676	-0.101147	-0.119083	-0.290235	-0.246589	-0.366078	0.0549288	-0.335034	-0.136915	-0.132555	0.0374475	-0.171467	-0.167401	-0.225447	-0.112792	-0.149624	-0.161448	-0.414316	-0.130145	-0.179536	-0.191586	-0.0458229	-0.13031	-0.371052	-0.197018	-0.200539	-0.189779	-0.194722	-0.171521	-0.455425	-0.111722	-0.181729	1.2471	-0.105411	-0.364269	-0.241919	-0.200983	-0.12076	-0.21661	-0.0970211	-0.190458	0.604262	-0.253777	-0.209056	-0.190522
G2M_cell3_count	-0.188891	-0.201889	-0.135595	-0.537134	-0.262676	-0.142867	-0.119083	-0.278222	-0.246589	-0.366078	-0.248591	-0.34428	-0.136915	-0.132555	-0.37142	-0.171467	-0.167401	-0.225447	-0.252853	-0.149624	-0.161448	-0.372261	-0.130145	-0.179536	-0.191586	0.410779	-0.13031	0.296535	-0.218513	-0.200539	-0.210914	6.66709	-0.25813	-0.759676	-0.111722	-0.181729	-0.117214	-0.105411	0.135947	1.21297	-0.200983	-0.0733309	-0.21661	-0.0676317	7.74885	-0.253304	3.43628	-0.209056	-0.098898
G2M_cell4_count	-0.188891	-0.201889	-0.135595	-0.537134	-0.262676	0.0410387	-0.119083	-0.290235	-0.246589	-0.366078	-0.168319	-0.34428	-0.136915	-0.132555	-0.37142	-0.171467	-0.167401	-0.225447	-0.252853	-0.149624	-0.161448	-0.414316	-0.130145	-0.179536	-0.191586	-0.315421	-0.13031	0.43532	-0.200511	-0.200539	-0.175541	-0.194722	-0.25813	-0.905698	-0.111722	-0.181729	-0.117214	-0.105411	-0.364269	-0.307328	-0.200983	-0.12076	-0.21661	-0.10345	-0.190458	-0.253304	-0.253777	-0.209056	-0.190522
G2M_cell5_count	-0.188891	-0.201889	-0.135595	-0.095342	2.9672	-0.15973	-0.119083	-0.290235	1.88828	-0.361654	-0.248591	-0.199768	-0.122391	-0.132555	-0.0665688	-0.171467	-0.167401	-0.215047	-0.252853	-0.149624	4.45223	-0.414316	-0.130145	-0.179536	-0.191586	0.632456	-0.13031	-0.15258	-0.218513	-0.200539	-0.2021	-0.194722	-0.25813	-0.902268	-0.111722	-0.181729	-0.117214	8.06448	-0.359102	-0.118439	-0.200983	-0.12076	-0.21661	-0.136579	-0.190458	-0.24538	-0.0727653	-0.209056	-0.190522
G2M_cell6_count	-0.188891	-0.201889	-0.11192	-0.51905	-0.262676	-0.175182	-0.119083	-0.285524	-0.241208	-0.366078	-0.248591	-0.34428	-0.136915	-0.132555	-0.360822	-0.171467	-0.167401	-0.225447	-0.252853	-0.149624	-0.132859	-0.414316	-0.130145	-0.179536	-0.191586	-0.503495	-0.13031	-1.0771	-0.218513	-0.191691	-0.01732	-0.194722	-0.243261	-0.905698	-0.111722	-0.181729	-0.117214	-0.105411	-0.360032	-0.296099	-0.200983	-0.12076	-0.21661	-0.136579	-0.190458	1.62693	-0.233387	-0.209056	-0.190522
G2M_cell7_count	-0.188891	-0.201889	4.83963	-0.523514	-0.253022	-0.175182	-0.119083	2.04092	-0.242538	-0.366078	5.12331	-0.245249	-0.136915	-0.132555	-0.36743	-0.171467	0.58186	4.88935	-0.243783	-0.149624	-0.15427	-0.378611	-0.130145	-0.179536	-0.191586	-0.0648302	-0.13031	-1.0222	-0.218513	-0.200539	-0.210914	-0.194722	-0.250665	-0.111799	-0.111722	-0.181729	-0.117214	-0.105411	0.589641	-0.276388	-0.200983	-0.12076	-0.21661	8.41425	-0.190458	-0.253304	1.09329	-0.209056	-0.190522
G2M_cell8_count	-0.188891	-0.18445	-0.135595	-0.528156	-0.262676	-0.12496	-0.119083	-0.290235	-0.246589	-0.366078	-0.248591	-0.34428	8.36698	-0.132555	-0.37142	-0.171467	-0.167401	-0.225447	-0.252853	-0.149624	-0.161448	-0.414316	-0.130145	-0.179536	-0.191586	1.14892	-0.13031	0.240014	-0.208793	-0.200539	-0.210914	0.332998	-0.251573	-0.629232	-0.111722	-0.181729	-0.117214	-0.105411	-0.364269	-0.262906	-0.200983	-0.12076	-0.21661	-0.100818	-0.190458	-0.253304	1.00241	-0.209056	2.1097
G2M_cell9_count	-0.188891	-0.201889	-0.135595	-0.52996	-0.252515	-0.11502	-0.119083	-0.290235	-0.238064	-0.366078	-0.248591	-0.34428	-0.136915	-0.132555	8.94147	-0.171467	-0.147079	-0.225447	-0.252853	-0.149624	-0.161448	-0.414316	-0.130145	-0.179536	-0.191586	-0.109605	-0.13031	3.52412	-0.218513	-0.200539	-0.199464	-0.194722	-0.250274	-0.905698	-0.111722	-0.181729	-0.117214	-0.105411	4.0997	-0.307328	-0.200983	-0.12076	-0.21661	-0.136579	-0.190458	0.356748	-0.243003	-0.209056	-0.190522
G2M_cell10_count	-0.188891	-0.201889	-0.135595	-0.533533	-0.262676	-0.0746594	-0.119083	-0.290235	-0.246589	-0.320098	-0.248591	-0.34428	-0.136915	-0.132555	0.778115	1.98418	-0.167401	-0.225447	-0.252853	-0.149624	-0.161448	-0.414316	-0.130145	-0.179536	-0.191586	0.0884839	0.0699213	-0.189734	-0.183488	-0.200539	-0.210914	-0.194722	-0.25813	-0.813594	-0.0893203	-0.181729	-0.117214	-0.105411	-0.364269	-0.307328	0.406798	-0.0911936	-0.21661	-0.136579	2.72201	-0.253304	-0.253777	-0.209056	-0.190522
G2M_cell11_count	-0.188891	-0.201889	-0.135595	-0.513812	-0.262676	-0.175182	-0.119083	-0.290235	-0.246589	-0.366078	0.12942	-0.34428	1.75493	-0.132555	2.10435	-0.153439	-0.167401	-0.225447	1.34919	-0.149624	9.54422	-0.075396	-0.130145	0.276848	-0.191586	0.67416	-0.0682472	1.52077	-0.218513	-0.200539	-0.210914	-0.194722	-0.114319	-0.509081	-0.111722	-0.181729	-0.117214	-0.105411	0.687736	-0.275179	-0.200983	-0.12076	-0.21661	-0.113304	-0.190458	-0.253304	-0.253777	-0.209056	-0.190522
G2M_cell12_count	-0.188891	-0.183835	-0.135595	-0.537134	-0.0927981	-0.175182	-0.119083	-0.290235	-0.235542	-0.366078	-0.248591	-0.34428	-0.136915	-0.132555	-0.327975	-0.171467	-0.167401	-0.225447	-0.252853	-0.149624	-0.161448	-0.414316	-0.130145	-0.179536	-0.191586	-0.135702	-0.13031	-1.01304	-0.218513	0.76549	-0.196075	-0.194722	-0.247949	-0.0558609	-0.111722	-0.181729	-0.117214	-0.105411	2.50961	-0.307328	-0.200983	-0.12076	-0.21661	-0.136579	-0.190458	-0.253304	-0.253777	-0.209056	-0.190522
G2M_cell13_count	1.0567	-0.192406	-0.135595	-0.537134	-0.262676	-0.175182	-0.119083	-0.290235	-0.246589	-0.366078	-0.0379652	-0.34428	-0.136915	-0.132555	-0.37142	-0.148881	-0.167401	0.937622	-0.252853	-0.149624	-0.161448	-0.409848	-0.130145	-0.179536	-0.191586	-0.391083	-0.13031	-0.858152	-0.218513	-0.200539	-0.210914	-0.194722	-0.25813	0.212714	-0.111722	-0.181729	-0.00217751	-0.105411	-0.364269	-0.259057	-0.200983	-0.12076	-0.21661	-0.136579	-0.190458	-0.0177279	-0.253777	0.862165	-0.190522
G2M_cell14_count	-0.188891	-0.191021	-0.135595	-0.421404	1.37534	-0.175182	-0.119083	-0.290235	-0.246589	-0.366078	1.51365	-0.228362	-0.136915	-0.132555	-0.215622	-0.171467	-0.167401	-0.225447	-0.252853	-0.149624	-0.0908992	-0.414316	-0.130145	-0.179536	-0.191586	3.22595	-0.13031	-0.590821	-0.218513	-0.200539	-0.210914	-0.169682	-0.245881	-0.905698	-0.111722	-0.181729	-0.117214	-0.105411	-0.364269	-0.298077	-0.200983	-0.12076	-0.21661	-0.136579	-0.190458	-0.253304	-0.253777	-0.209056	-0.190522
G2M_cell15_count	-0.188891	-0.189135	-0.135595	-0.127364	0.593867	-0.175182	-0.119083	-0.141373	-0.246589	-0.366078	-0.248591	1.14715	-0.136915	-0.132555	-0.264442	-0.171467	0.527883	-0.225447	-0.252853	0.18426	-0.161448	-0.40231	-0.130145	-0.179536	-0.191586	0.0285409	-0.13031	-0.417599	-0.218513	0.377933	-0.169048	-0.194722	-0.25813	-0.425712	-0.111722	-0.181729	-0.117214	-0.105411	-0.351986	1.45095	-0.200983	-0.12076	-0.21661	-0.0191425	-0.190458	-0.253304	-0.253777	0.575737	-0.190522
G2M_cell16_count	-0.188891	-0.201889	-0.135595	-0.500491	-0.262676	0.0297872	-0.119083	-0.290235	-0.246589	-0.366078	-0.248591	-0.339142	8.75651	-0.132555	-0.319871	-0.171467	-0.167401	-0.225447	-0.252853	-0.149624	0.0234565	-0.414316	-0.130145	-0.179536	-0.191586	1.94133	-0.13031	1.09891	-0.218513	9.55091	-0.210914	-0.178249	-0.250071	-0.905698	-0.111722	-0.181729	-0.117214	-0.105411	-0.364269	-0.283022	-0.200983	-0.12076	-0.21661	-0.0706957	-0.190458	-0.158654	-0.253777	-0.131541	-0.190522
G2M_cell17_count	-0.188891	-0.201889	-0.135595	0.313366	-0.262676	-0.10538	-0.119083	-0.290235	-0.236697	-0.366078	-0.236503	-0.34428	-0.136915	-0.132555	0.276025	-0.171467	-0.167401	-0.225447	-0.252853	-0.149624	-0.161448	-0.414316	-0.130145	-0.179536	-0.191586	0.218691	-0.13031	0.612325	-0.204999	-0.168027	-0.210914	-0.194722	3.63668	-0.905698	-0.111722	-0.181729	-0.117214	-0.105411	-0.364269	-0.259298	-0.200983	-0.12076	2.41414	-0.136579	-0.190458	-0.253304	3.76087	-0.165148	-0.190522
G2M_cell18_count	1.43738	-0.201889	-0.135595	-0.158307	5.92764	-0.175182	-0.119083	-0.286445	-0.237931	-0.366078	-0.2433	2.31069	-0.136915	-0.132555	-0.37142	-0.171467	-0.167401	-0.218584	1.56328	-0.149624	-0.161448	-0.414316	-0.130145	-0.179536	-0.191586	-0.500375	-0.13031	2.51588	5.57947	-0.200539	-0.210914	-0.194722	-0.246165	-0.55402	-0.111722	-0.181729	-0.117214	-0.105411	3.17908	-0.301303	-0.163658	-0.12076	-0.21661	-0.136579	-0.190458	-0.253304	-0.253777	-0.209056	-0.0654245
G2M_cell19_count	-0.188891	7.31859	-0.135595	-0.537134	-0.262676	-0.175182	-0.119083	-0.290235	-0.246589	-0.366078	-0.248591	-0.34428	-0.136915	-0.132555	-0.37142	-0.171467	-0.167401	0.453268	-0.252853	-0.149624	-0.161448	-0.411589	-0.130145	-0.179536	-0.191586	0.540069	-0.13031	0.239147	-0.218513	-0.200539	-0.191905	-0.181386	-0.245088	-0.800761	-0.111722	-0.124366	-0.117214	-0.105411	-0.364269	-0.297479	-0.17656	-0.12076	-0.21661	-0.136579	-0.190458	-0.253304	-0.253777	-0.209056	-0.190522
G2M_cell20_count	-0.188891	-0.1919	-0.135595	-0.534562	-0.255393	-0.175182	-0.119083	-0.290235	-0.240479	-0.366078	2.0388	-0.337101	-0.136915	-0.132555	-0.192685	-0.147678	-0.167401	-0.225447	-0.252853	-0.149624	-0.150621	-0.414316	-0.130145	-0.179536	0.677467	0.160267	-0.13031	0.047917	-0.218513	-0.200539	-0.210914	-0.194722	1.70358	-0.861379	-0.111722	-0.050119	-0.117214	-0.105411	-0.297219	-0.307328	-0.200983	-0.036379	-0.21661	-0.121218	-0.190458	-0.238552	-0.215221	-0.209056	-0.190522
G2M_cell21_count	6.15875	-0.201889	-0.135595	-0.533288	2.30753	-0.153668	-0.119083	-0.290235	-0.246589	-0.366078	-0.248591	0.787245	-0.136915	-0.132555	-0.35343	-0.171467	-0.167401	-0.225447	-0.252853	-0.149624	-0.161448	-0.414316	-0.130145	-0.179536	-0.191586	3.44466	-0.13031	0.190448	-0.193564	-0.200539	-0.198642	-0.194722	-0.24971	-0.587392	-0.111722	-0.181729	-0.117214	-0.105411	-0.357075	-0.300969	-0.200983	-0.12076	-0.21661	-0.11361	-0.190458	-0.253304	0.875611	-0.209056	-0.190522
G2M_cell22_count	-0.188891	-0.201889	-0.135595	-0.512382	-0.262676	-0.0597368	-0.119083	-0.290235	-0.236762	-0.366078	-0.248591	-0.34428	-0.115163	-0.132555	-0.37142	-0.171467	-0.167401	-0.225447	-0.252853	-0.149624	-0.161448	-0.414316	-0.130145	-0.179536	-0.191586	0.141381	-0.13031	-1.05437	-0.205088	-0.200539	-0.210914	-0.194722	1.32266	0.200148	-0.111722	-0.181729	-0.117214	-0.105411	-0.364269	-0.280015	-0.200983	-0.12076	-0.21661	0.0357845	-0.190458	-0.253304	-0.253777	-0.209056	-0.190522
G2M_cell23_count	-0.188891	-0.201889	-0.135595	-0.284407	5.0873	-0.175182	-0.119083	-0.285738	-0.246589	-0.310915	-0.242314	1.17568	-0.136915	-0.132555	-0.37142	-0.171467	-0.167401	-0.225447	-0.252853	-0.149624	-0.161448	-0.396551	-0.130145	-0.179536	-0.191586	-0.345964	-0.13031	0.207947	-0.218513	0.982214	-0.210914	7.35013	-0.248665	-0.00126474	-0.111722	-0.181729	-0.117214	-0.105411	2.61679	-0.30018	-0.200983	-0.12076	-0.21661	-0.136579	-0.190458	-0.253304	-0.234313	-0.209056	-0.190522
G2M_cell24_count	-0.188891	-0.201889	0.103004	1.64902	-0.262676	0.545986	-0.119083	-0.290235	1.08004	-0.366078	-0.248591	-0.34428	0.238887	-0.132555	-0.37142	-0.171467	-0.167401	-0.225447	-0.252853	-0.000799179	-0.161448	0.232881	-0.130145	-0.179536	0.426969	3.09579	-0.13031	1.13233	-0.218513	-0.200539	-0.210914	-0.194722	0.0793713	0.0233612	-0.111722	-0.181729	-0.117214	-0.105411	-0.364269	0.101544	-0.174106	-0.12076	-0.00444746	-0.136579	-0.190458	-0.253304	-0.253777	-0.209056	0.625822
G2M_cell25_count	-0.188891	-0.201889	-0.135595	-0.457982	-0.262676	-0.175182	-0.119083	-0.290235	-0.246589	-0.366078	-0.160469	-0.333653	-0.136915	-0.132555	-0.37142	-0.171467	-0.167401	-0.225447	-0.252853	-0.149624	-0.161448	-0.414316	0.334159	-0.179536	-0.191586	-0.642899	-0.13031	-0.874116	-0.218513	-0.200539	-0.210914	-0.194722	-0.25813	-0.799354	-0.111722	-0.181729	-0.117214	-0.105411	-0.350029	-0.269647	-0.200983	-0.12076	-0.21661	-0.136579	-0.190458	-0.253304	-0.253777	-0.209056	-0.190522
G2M_cell26_count	-0.188891	-0.191997	-0.135595	-0.537134	-0.262676	-0.175182	-0.119083	-0.290235	-0.246589	-0.366078	-0.160194	-0.34428	-0.136915	-0.132555	-0.335718	-0.171467	-0.167401	-0.225447	-0.252853	-0.149624	-0.0972243	-0.414316	-0.130145	-0.179536	-0.191586	-0.389773	-0.13031	-1.07203	-0.218513	-0.200539	-0.194664	-0.194722	-0.25813	-0.883644	-0.111722	-0.181729	-0.117214	-0.105411	-0.31677	-0.290499	-0.200983	-0.12076	-0.198165	-0.136579	-0.190458	-0.253304	-0.238487	-0.209056	-0.190522
G2M_cell27_count	-0.188891	1.34182	-0.135595	0.146653	0.564349	-0.175182	-0.119083	-0.290235	-0.246589	-0.366078	-0.248591	-0.34428	-0.136915	-0.132555	-0.37142	-0.171467	-0.167401	-0.225447	-0.252853	-0.149624	-0.127793	-0.414316	-0.130145	-0.179536	-0.164922	-0.243349	-0.13031	-0.265553	0.314704	1.1976	-0.210914	2.26071	-0.25813	-0.0104536	-0.0123602	-0.0792492	-0.117214	-0.105411	-0.216175	-0.2154	1.14705	-0.12076	-0.21661	-0.136579	-0.190458	-0.207483	-0.134281	-0.209056	-0.190522
G2M_cell28_count	-0.145727	-0.189236	-0.135595	-0.53062	-0.262676	-0.175182	-0.119083	-0.290235	-0.246589	-0.355645	0.322407	-0.34428	-0.136915	-0.132555	-0.145595	-0.171467	-0.167401	-0.225447	-0.252853	-0.149624	-0.161448	0.316443	-0.130145	-0.179536	-0.0618214	-0.149826	0.435488	-0.44784	-0.218513	-0.200539	-0.210914	0.462886	-0.25813	-0.853647	-0.111722	-0.181729	-0.117214	-0.105411	-0.364269	-0.126813	-0.200983	-0.12076	0.109883	-0.136579	-0.190458	3.66059	-0.253777	-0.209056	-0.190522
G2M_cell29_count	-0.188891	-0.201889	-0.135595	-0.532871	-0.262676	-0.127516	-0.119083	-0.290235	-0.246589	-0.366078	-0.248591	-0.34428	-0.136915	-0.132555	1.06679	-0.171467	-0.167401	-0.193366	-0.252853	-0.149624	-0.161448	-0.414316	-0.130145	-0.179536	-0.191586	2.46041	-0.13031	-0.558552	6.81467	-0.200539	-0.210914	-0.0616436	7.6402	-0.905698	-0.111722	-0.181729	-0.117214	-0.105411	-0.356295	3.1623	-0.200983	-0.12076	-0.21661	-0.111119	-0.190458	-0.253304	0.136167	0.0582914	-0.190522
G2M_cell30_count	-0.188891	-0.201889	-0.135595	-0.532156	-0.262676	-0.119534	-0.119083	-0.290235	-0.234765	-0.366078	-0.248591	-0.34428	1.34891	-0.132555	-0.37142	-0.171467	-0.167401	-0.225447	-0.252853	-0.149624	0.088105	-0.378052	-0.130145	-0.179536	-0.191586	0.0321791	-0.13031	-1.09521	-0.218513	-0.200539	-0.210914	-0.194722	-0.25813	-0.905698	-0.111722	-0.181729	-0.117214	-0.105411	0.922047	-0.282673	-0.200983	-0.12076	-0.21661	-0.136579	-0.190458	-0.253304	-0.253777	-0.209056	-0.190522
G2M_cell31_count	-0.188891	-0.185372	-0.135595	-0.537134	-0.262676	-0.175182	4.14056	-0.290235	-0.239851	-0.366078	-0.248591	-0.34428	-0.136915	-0.132555	-0.116306	-0.171467	-0.151337	-0.225447	-0.215183	-0.149624	0.0402903	-0.414316	-0.130145	-0.179536	-0.191586	-0.501864	-0.13031	1.00516	-0.218513	-0.200539	-0.210914	-0.194722	-0.25813	-0.903936	-0.111722	-0.172609	-0.117214	-0.105411	-0.353661	-0.28859	-0.177733	-0.12076	-0.196071	-0.119638	-0.190458	-0.253304	-0.253777	-0.209056	-0.190522
G2M_cell32_count	-0.188891	-0.201889	-0.135595	-0.537134	-0.262676	-0.175182	-0.119083	-0.290235	-0.246589	-0.366078	-0.248591	-0.34428	-0.136915	-0.132555	4.00894	-0.171467	-0.167401	-0.225447	-0.175139	-0.149624	-0.146022	-0.414316	-0.130145	-0.179536	-0.191586	0.38682	-0.13031	0.632497	3.97249	-0.200539	-0.210914	0.730163	-0.25813	-0.905698	-0.111722	-0.181729	-0.117214	-0.105411	-0.357414	-0.301269	0.417316	-0.12076	-0.203337	-0.136579	8.21537	-0.253304	-0.253777	-0.196161	-0.190522
G2M_cell33_count	4.60873	-0.191006	-0.135595	-0.537134	-0.262676	-0.175182	-0.119083	-0.290235	-0.239932	-0.263716	-0.240456	-0.34428	-0.136915	-0.132555	-0.364863	-0.158503	-0.167401	-0.225447	2.75939	-0.149624	-0.149651	-0.220011	-0.130145	-0.179536	-0.191586	-0.619863	-0.13031	1.39205	-0.218513	-0.189593	-0.210914	-0.194722	-0.251995	0.10822	-0.111722	-0.181729	-0.117214	-0.105411	-0.00675448	1.20484	-0.200983	-0.12076	-0.21661	-0.136579	-0.190458	-0.253304	-0.253777	-0.179496	-0.190522
G2M_cell34_count	-0.188891	-0.201889	-0.135595	-0.53299	-0.262676	-0.105717	-0.119083	-0.290235	-0.226912	-0.34619	-0.248591	-0.338495	-0.136915	-0.132555	-0.29415	0.39434	-0.167401	-0.225447	-0.252853	-0.149624	-0.144004	-0.414316	-0.130145	-0.179536	-0.191586	0.878848	-0.13031	-0.570063	-0.205065	-0.200539	-0.210914	-0.194722	-0.249057	-0.882633	-0.111722	-0.181729	-0.117214	-0.105411	-0.364269	-0.178466	-0.200983	-0.12076	-0.21661	-0.136579	-0.190458	-0.253304	-0.253777	-0.209056	-0.190522
G2M_cell35_count	-0.188891	-0.195242	-0.135595	-0.537134	-0.262676	-0.156038	-0.119083	-0.290235	-0.246589	-0.338725	-0.248591	3.03233	-0.136915	-0.132555	-0.37142	-0.155636	-0.167401	-0.225447	-0.252853	-0.149624	-0.161448	-0.120647	-0.130145	-0.179536	-0.191586	0.358198	-0.13031	2.31943	1.272	-0.200539	-0.167296	-0.194722	-0.250638	-0.469915	-0.111722	-0.181729	-0.117214	-0.105411	-0.364269	-0.30167	-0.200983	-0.12076	-0.21661	-0.136579	-0.190458	-0.253304	-0.253777	-0.172964	-0.190522
G2M_cell36_count	-0.188891	-0.201889	-0.135595	-0.537134	-0.262676	-0.146953	-0.119083	-0.290235	-0.246589	-0.357996	-0.248591	-0.34428	-0.136915	-0.132555	3.10111	-0.171467	-0.167401	-0.0366337	-0.252853	-0.149624	-0.161448	0.169033	-0.130145	-0.179536	-0.191586	0.706687	-0.13031	1.74649	-0.218513	-0.200539	1.28364	-0.194722	-0.23605	-0.905698	-0.111722	-0.181729	-0.117214	-0.105411	4.21471	-0.307328	-0.200983	-0.12076	-0.21661	-0.136579	-0.190458	-0.152388	-0.253777	-0.209056	-0.190522
G2M_cell37_count	-0.188891	-0.201889	-0.135595	-0.532626	-0.262676	-0.175182	-0.119083	-0.290235	-0.246589	-0.366078	0.187451	-0.34428	-0.136915	-0.132555	-0.360872	-0.171467	-0.167401	-0.225447	-0.252853	-0.149624	-0.161448	-0.414316	-0.130145	-0.179536	-0.191586	-0.428489	-0.13031	-0.215357	-0.174683	-0.200539	-0.210914	-0.194722	-0.25813	-0.905698	-0.111722	-0.181729	-0.117214	-0.105411	-0.364269	-0.299876	-0.200983	-0.12076	-0.21661	-0.0827706	-0.190458	-0.253304	-0.253777	-0.209056	-0.190522
G2M_cell38_count	-0.188891	-0.201889	-0.135595	-0.537134	-0.262676	-0.175182	10	-0.290235	-0.246589	-0.353772	-0.248591	0.540304	-0.136915	-0.108796	-0.37142	-0.171467	-0.167401	0.507516	-0.252853	-0.149624	-0.161448	0.48109	-0.130145	-0.179536	-0.191586	-0.301291	-0.13031	1.08297	4.37438	-0.200539	-0.210914	-0.194722	-0.25813	0.621662	-0.111722	-0.181729	-0.117214	-0.105411	-0.364269	4.68377	-0.200983	-0.12076	-0.21661	-0.136579	-0.190458	-0.253304	-0.253777	-0.209056	-0.190522
G2M_cell39_count	-0.188891	-0.201889	-0.135595	-0.537134	6.7228	-0.175182	-0.119083	-0.290235	-0.246589	-0.366078	-0.248591	-0.333664	-0.136915	-0.132555	0.0287291	-0.171467	-0.167401	0.225601	-0.252853	-0.149624	-0.161448	-0.414316	-0.130145	-0.179536	-0.191586	-0.611922	-0.13031	0.892702	-0.218513	-0.200539	-0.210914	-0.194722	-0.25813	0.876382	-0.111722	-0.181729	-0.117214	-0.105411	-0.350044	-0.307328	-0.200983	-0.12076	-0.21661	-0.136579	-0.190458	-0.187994	-0.253777	-0.209056	-0.190522
G2M_cell40_count	-0.188891	-0.201889	-0.135595	0.43258	-0.139993	-0.175182	-0.119083	0.10702	-0.229349	-0.366078	-0.248591	5.37874	-0.136915	-0.132555	-0.37142	-0.171467	-0.167401	-0.225447	1.7943	-0.149624	-0.130898	-0.414316	-0.130145	-0.179536	-0.191586	0.245349	-0.13031	1.57963	-0.218513	-0.200539	-0.187757	-0.194722	-0.25813	-0.505595	-0.111722	-0.181729	-0.117214	-0.105411	-0.364269	-0.200189	-0.200983	-0.12076	2.80264	-0.136579	-0.190458	-0.253304	-0.253777	-0.209056	-0.190522
G2M_cell41_count	-0.188891	-0.201889	-0.135595	-0.531571	-0.262676	-0.144066	-0.119083	-0.290235	-0.246589	-0.366078	-0.248591	-0.336515	-0.136915	-0.132555	0.599982	-0.171467	-0.167401	-0.225447	-0.252853	-0.149624	-0.161448	-0.414316	-0.130145	-0.179536	-0.191586	0.286375	-0.13031	-0.637563	-0.182437	-0.200539	-0.210914	-0.194722	-0.25813	-0.854409	-0.111722	-0.181729	-0.117214	-0.105411	3.23008	-0.307328	-0.200983	-0.12076	-0.21661	-0.136579	-0.190458	-0.253304	0.720853	-0.209056	-0.190522
G2M_cell42_count	-0.188891	-0.201889	-0.135595	-0.524637	-0.262676	-0.1402	0.362627	-0.290235	-0.246589	-0.366078	-0.248591	-0.34428	-0.136915	-0.132555	-0.356787	-0.171467	-0.167401	-0.225447	-0.203034	-0.149624	-0.161448	-0.414316	-0.130145	-0.179536	-0.191586	1.1935	-0.13031	-0.524298	-0.218513	-0.200539	-0.210914	-0.194722	-0.25813	-0.587113	-0.111722	-0.181729	-0.117214	-0.105411	-0.259708	-0.307328	-0.200983	-0.12076	-0.21661	-0.136579	-0.190458	-0.253304	-0.253777	-0.209056	-0.190522
G2M_cell43_count	-0.188891	-0.201889	-0.135595	-0.531361	-0.262676	-0.11065	-0.119083	-0.290235	-0.246589	-0.366078	-0.248591	-0.34428	-0.136915	-0.132555	-0.37142	-0.171467	-0.167401	-0.225447	-0.252853	-0.149624	-0.161448	-0.0729833	-0.130145	-0.179536	-0.191586	0.3995	-0.13031	1.0163	-0.218513	-0.200539	-0.210914	-0.194722	-0.245492	-0.142598	-0.111722	-0.16317	-0.117214	-0.105411	-0.364269	-0.212561	-0.200983	-0.073365	-0.21661	-0.136579	-0.190458	-0.253304	-0.0816913	-0.209056	-0.190522
G2M_cell44_count	-0.188891	-0.197042	-0.109514	-0.537134	-0.262676	-0.175182	-0.119083	0.167984	-0.240661	-0.366078	-0.248591	-0.337315	-0.136915	-0.101723	-0.37142	-0.171467	-0.167401	7.44664	-0.252853	-0.149624	-0.161448	-0.414316	-0.130145	-0.179536	-0.191586	-0.349143	-0.13031	0.716465	-0.218513	-0.200539	-0.210914	-0.194722	-0.252666	-0.635617	-0.111722	-0.173706	-0.117214	7.83892	-0.364269	-0.303202	-0.200983	-0.0184557	0.366956	-0.136579	-0.190458	-0.253304	-0.164207	-0.209056	-0.190522
G2M_cell45_count	-0.188891	-0.201889	-0.135595	-0.180646	-0.262676	-0.150834	-0.119083	-0.290235	-0.236249	-0.366078	-0.0110606	3.65661	-0.136915	-0.132555	-0.361235	-0.171467	-0.167401	-0.225447	-0.252853	-0.149624	-0.143126	0.138773	-0.130145	-0.179536	-0.191586	0.104435	-0.13031	2.78964	-0.218513	-0.200539	-0.169298	-0.194722	0.633839	-0.905698	-0.111722	-0.181729	-0.0658624	-0.105411	2.20886	0.196588	-0.200983	-0.12076	-0.21661	-0.0846185	-0.190458	-0.240817	-0.253777	-0.209056	-0.190522
G2M_cell46_count	-0.188891	-0.201889	-0.135595	-0.531285	-0.262676	-0.175182	-0.119083	-0.290235	-0.246589	-0.366078	-0.240098	-0.295483	-0.136915	-0.132555	-0.37142	-0.171467	-0.167401	-0.225447	-0.252853	-0.149624	1.1484	-0.406291	-0.130145	-0.179536	-0.191586	-0.410921	-0.13031	-0.267565	-0.218513	0.160665	-0.19225	-0.194722	-0.251725	-0.482495	-0.0935216	-0.181729	-0.117214	-0.105411	-0.364269	-0.288002	-0.200983	-0.0247902	-0.21661	-0.136579	-0.190458	-0.253304	-0.253777	-0.198761	-0.190522
G2M_cell47_count	-0.188891	-0.201889	-0.135595	-0.534773	-0.262676	-0.175182	0.0639357	-0.290235	-0.246589	-0.366078	-0.248591	-0.34428	-0.136915	-0.132555	-0.207225	-0.160546	-0.167401	-0.225447	-0.252853	-0.149624	-0.161448	-0.414316	-0.130145	-0.179536	-0.191586	-0.611952	-0.13031	0.30035	-0.218513	-0.200539	-0.203381	-0.194722	0.723116	-0.273865	-0.111722	-0.181729	-0.117214	-0.105411	-0.364269	-0.307328	-0.200983	-0.12076	-0.21661	-0.136579	-0.190458	-0.253304	-0.246689	-0.209056	-0.190522
G2M_cell48_count	-0.188891	-0.201889	-0.135595	-0.424051	-0.262676	-0.14532	-0.119083	0.157272	-0.246589	0.184525	-0.248591	1.71176	-0.136915	-0.132555	-0.365172	-0.171467	-0.167401	0.584738	-0.252853	-0.149624	-0.161448	-0.404554	-0.130145	-0.179536	-0.191586	0.582518	-0.13031	1.25593	-0.218513	-0.200539	-0.210914	-0.194722	-0.252284	-0.879302	-0.111722	-0.181729	-0.117214	-0.105411	-0.364269	0.661241	-0.200983	9.91389	-0.21661	-0.136579	6.77999	1.67848	-0.253777	-0.209056	-0.190522
G2M_cell49_count	-0.188891	-0.201889	-0.135595	0.384539	-0.262676	-0.0811211	-0.119083	-0.290235	-0.246589	-0.366078	1.62878	-0.274182	-0.136915	-0.132555	0.499352	-0.171467	-0.167401	-0.225447	-0.174712	-0.149624	-0.161448	-0.402769	-0.130145	-0.179536	-0.191586	0.263947	-0.13031	0.763692	-0.218513	-0.200539	-0.210914	-0.0632605	-0.248911	-0.0943964	-0.111722	-0.181729	-0.117214	-0.105411	-0.364269	0.167969	-0.200983	-0.12076	-0.21661	-0.111429	-0.190458	-0.217105	0.277048	-0.209056	-0.190522
G2M_cell50_count	-0.188891	-0.0423441	-0.135595	-0.537134	-0.262676	-0.0824517	-0.119083	-0.290235	-0.246589	-0.366078	-0.248591	-0.34428	-0.136915	-0.132555	-0.37142	-0.171467	-0.167401	-0.225447	-0.252853	-0.149624	-0.161448	2.02067	-0.130145	-0.179536	-0.191586	-0.434861	-0.13031	-1.05684	-0.218513	-0.200539	2.87718	-0.194722	-0.25813	2.03562	-0.111722	-0.181729	-0.117214	-0.105411	-0.364269	-0.307328	-0.200983	1.50516	-0.21661	-0.136579	-0.190458	-0.253304	-0.241314	-0.209056	-0.190522
G2M_cell51_count	-0.188891	-0.201889	-0.135595	-0.313983	-0.262676	-0.175182	-0.119083	-0.290235	-0.246589	0.311984	-0.248591	-0.19754	-0.136915	-0.132555	-0.37142	-0.171467	-0.135638	-0.0157352	-0.252853	-0.149624	-0.161448	-0.229507	-0.130145	-0.179536	-0.191586	0.31469	-0.13031	-0.358313	-0.218513	-0.200539	-0.210914	-0.194722	-0.25813	-0.79678	-0.111722	-0.181729	-0.117214	-0.105411	0.630217	-0.279551	-0.10922	-0.12076	-0.21661	-0.136579	1.7075	0.447213	-0.253777	-0.209056	-0.190522
G2M_cell52_count	-0.188891	-0.201889	-0.0480981	-0.537134	-0.246853	-0.175182	-0.119083	-0.290235	-0.246589	-0.366078	-0.248591	-0.34428	-0.136915	-0.132555	-0.37142	-0.145617	-0.167401	0.88611	-0.252853	-0.149624	-0.161448	-0.414316	-0.130145	2.24857	-0.191586	-0.0203445	-0.13031	-0.565267	-0.218513	-0.200539	-0.210914	-0.194722	-0.245896	-0.898761	-0.111722	-0.181729	-0.117214	-0.105411	-0.343379	-0.307328	-0.200983	-0.12076	-0.21661	-0.136579	-0.190458	-0.253304	-0.253777	-0.209056	-0.190522
G2M_cell53_count	-0.188891	-0.201889	-0.135595	-0.416549	0.190073	-0.175182	-0.119083	-0.290235	-0.246589	-0.366078	-0.248591	5.02869	-0.136915	-0.132555	-0.37142	-0.171467	-0.167401	-0.225447	-0.252853	-0.149624	-0.161448	-0.414316	-0.130145	-0.179536	-0.191586	0.98264	-0.13031	0.862133	-0.192018	-0.200539	-0.184863	-0.194722	-0.25813	-0.835705	-0.0609338	-0.181729	-0.117214	-0.105411	-0.364269	-0.293829	-0.200983	-0.12076	-0.21661	-0.136579	-0.190458	-0.253304	-0.253777	-0.209056	-0.190522
G2M_cell54_count	-0.188891	-0.201889	-0.135595	-0.526231	-0.262676	-0.175182	-0.119083	-0.290235	-0.246589	-0.366078	-0.248591	1.44747	-0.136915	-0.132555	-0.37142	-0.14623	-0.167401	-0.225447	-0.252853	-0.149624	-0.161448	-0.414316	-0.130145	-0.179536	-0.191586	0.101134	-0.13031	1.95474	-0.200809	-0.200539	-0.210914	-0.194722	-0.25813	-0.895546	-0.111722	-0.181729	-0.117214	-0.105411	3.33193	-0.289302	-0.200983	-0.12076	-0.196852	-0.136579	-0.190458	-0.253304	-0.253777	-0.209056	-0.190522
G2M_cell55_count	-0.188891	-0.201889	-0.135595	0.725268	-0.262676	0.01423	-0.119083	-0.281397	-0.246589	-0.366078	-0.248591	2.29729	-0.136915	-0.132555	-0.145582	-0.171467	-0.167401	0.822029	-0.252853	-0.149624	-0.161448	-0.410427	-0.130145	-0.179536	-0.191586	1.34939	-0.13031	-0.546946	-0.218513	-0.200539	-0.210914	-0.194722	-0.248826	-0.78483	-0.111722	-0.181729	-0.117214	-0.105411	-0.364269	-0.279271	-0.200983	-0.12076	-0.21661	-0.136579	-0.190458	-0.253304	-0.253777	-0.209056	-0.190522
G2M_cell56_count	-0.188891	-0.201889	-0.135595	-0.537134	-0.262676	-0.118809	-0.119083	0.362745	-0.234611	-0.366078	-0.248591	-0.34428	-0.136915	-0.132555	-0.219292	-0.171467	-0.167401	-0.225447	-0.252853	-0.149624	-0.161448	-0.400493	-0.130145	-0.179536	-0.191586	0.471152	-0.13031	1.98486	-0.218513	-0.200539	-0.210914	-0.194722	-0.25813	-0.893194	-0.111722	-0.181729	-0.117214	-0.105411	0.0654616	0.340523	-0.200983	-0.12076	-0.21661	-0.106464	-0.190458	-0.253304	-0.253777	-0.209056	-0.190522
G2M_cell57_count	-0.188891	-0.201889	-0.135595	-0.528719	2.56603	-0.175182	-0.119083	-0.290235	-0.246589	-0.160614	-0.248591	-0.34428	-0.136915	-0.132555	-0.37142	-0.171467	-0.167401	1.7361	-0.252853	-0.149624	-0.161448	-0.144213	-0.130145	-0.179536	-0.191586	-0.0589957	-0.13031	-1.0967	-0.218513	-0.200539	-0.170661	-0.194722	-0.25813	0.269019	-0.111722	-0.181729	-0.117214	-0.105411	-0.364269	-0.307328	-0.200983	-0.12076	0.481551	-0.111436	-0.190458	-0.253304	10	-0.164666	-0.190522
G2M_cell58_count	4.84349	-0.201889	-0.135595	-0.537134	3.28448	-0.164853	-0.119083	-0.290235	-0.246589	-0.366078	-0.248591	3.07428	-0.136915	-0.132555	0.0788852	-0.154388	-0.167401	-0.225447	5.80764	-0.149624	-0.161448	-0.387384	-0.130145	-0.179536	-0.191586	-0.588617	-0.13031	-0.181979	-0.218513	1.20623	-0.169734	-0.194722	-0.241972	-0.884002	-0.111722	-0.175792	-0.117214	-0.105411	-0.357363	-0.307328	-0.200983	-0.1056	-0.21661	-0.136579	-0.190458	-0.253304	2.98868	-0.209056	-0.190522
G2M_cell59_count	-0.188891	-0.197956	-0.135595	-0.537134	-0.262676	-0.175182	-0.119083	-0.286024	-0.246589	-0.366078	-0.248591	-0.34428	-0.136915	-0.132555	-0.37142	-0.171467	-0.167401	-0.225447	-0.252853	7.56945	-0.152925	-0.164483	-0.130145	-0.169106	-0.191586	6.07808	-0.13031	0.462682	-0.218513	-0.200539	-0.210914	-0.194722	-0.25813	-0.904441	-0.111722	-0.181729	-0.117214	-0.105411	-0.364269	-0.307328	-0.192682	-0.12076	-0.21661	-0.136579	-0.190458	-0.253304	-0.247698	-0.209056	-0.190522
G2M_cell60_count	-0.188891	-0.0122529	-0.135595	-0.48225	-0.262676	-0.175182	-0.119083	-0.290235	-0.239678	-0.287372	-0.248591	-0.34428	-0.136915	-0.132555	-0.37142	-0.171467	-0.167401	-0.225447	-0.252853	-0.133069	-0.161448	-0.414316	-0.130145	0.117943	-0.191586	0.312527	-0.13031	-1.01953	-0.218513	-0.200539	-0.210914	-0.194722	-0.25813	0.02959	-0.111722	-0.181729	-0.117214	-0.105411	2.69555	-0.307328	-0.200983	-0.12076	-0.21661	-0.136579	-0.190458	-0.253304	-0.245043	-0.168157	-0.190522
G2M_cell61_count	-0.188891	-0.201889	-0.135595	-0.26817	-0.262676	-0.153044	-0.119083	-0.25327	-0.246589	-0.366078	-0.242845	-0.34428	-0.126508	-0.132555	-0.37142	-0.162311	-0.167401	7.62973	-0.252853	-0.149624	-0.161448	-0.414316	-0.130145	-0.179536	-0.191586	0.0378915	-0.13031	0.0764209	-0.212089	-0.200539	-0.210914	2.46391	-0.240811	-0.80585	-0.111722	-0.175365	-0.117214	-0.105411	-0.364269	0.638662	-0.200983	-0.12076	-0.21661	-0.136579	-0.190458	5.4567	6.02378	-0.111894	2.56865
G2M_cell62_count	-0.188891	-0.201889	-0.135595	-0.0257643	-0.262676	-0.139288	-0.119083	-0.270228	-0.246589	-0.366078	-0.248591	-0.34428	-0.136915	-0.132555	-0.289163	-0.171467	-0.149224	-0.225447	0.343374	-0.149624	-0.161448	-0.414316	-0.130145	-0.179536	-0.191586	2.83502	-0.104739	-0.109546	-0.156153	-0.200539	-0.210914	-0.194722	4.86361	-0.844688	-0.111722	-0.181729	-0.117214	-0.105411	-0.364269	-0.291422	-0.187824	-0.12076	6.4039	-0.136579	2.54999	-0.253304	-0.253777	-0.197762	-0.190522
G2M_cell63_count	-0.188891	-0.201889	-0.135595	-0.526619	-0.262676	-0.155558	-0.119083	-0.290235	-0.238255	-0.36046	-0.248591	4.89191	-0.136915	-0.132555	-0.12853	-0.171467	-0.167401	-0.212239	-0.252853	-0.149624	-0.161448	-0.414316	-0.130145	-0.179536	-0.191586	0.555658	-0.13031	2.51431	5.57515	-0.200539	-0.132783	-0.194722	2.22312	-0.899166	-0.0898988	-0.181729	-0.117214	-0.105411	-0.357707	4.25635	-0.200983	-0.12076	-0.115309	-0.136579	-0.190458	-0.233186	-0.243245	-0.209056	-0.190522
G2M_cell64_count	-0.188891	-0.201889	10	0.266447	-0.251001	-0.175182	-0.119083	-0.238933	-0.22701	-0.366078	-0.248591	-0.34428	-0.136915	-0.132555	-0.37142	-0.171467	-0.167401	-0.225447	7.62762	-0.149624	-0.161448	-0.365597	-0.130145	-0.179536	-0.191586	-0.287517	-0.13031	0.886333	-0.218513	-0.200539	8.89928	-0.176269	-0.25813	-0.0151974	-0.111722	-0.181729	-0.117214	-0.105411	-0.364269	-0.307328	-0.200983	-0.12076	-0.21661	-0.136579	-0.190458	-0.253304	-0.253777	-0.209056	-0.190522
G2M_cell65_count	-0.188891	-0.201889	-0.135595	-0.50766	-0.262676	-0.175182	-0.119083	-0.281449	-0.236552	-0.366078	-0.248591	-0.34428	-0.136915	-0.132555	-0.37142	-0.171467	-0.167401	-0.130283	-0.252853	-0.149624	-0.161448	-0.00364584	-0.130145	-0.179536	-0.191586	-0.617846	-0.13031	-0.543356	-0.218513	-0.200539	4.02392	-0.194722	0.829994	-0.825716	-0.111722	-0.181729	-0.117214	-0.105411	-0.332711	-0.307328	-0.200983	-0.12076	-0.21661	-0.136579	-0.190458	-0.253304	-0.253777	0.0121472	-0.190522
G2M_cell66_count	-0.188891	-0.201889	-0.135595	-0.521774	-0.262676	-0.175182	-0.119083	2.25352	-0.228327	0.761934	-0.248591	-0.34428	-0.136915	-0.132555	-0.37142	1.06364	-0.167401	-0.225447	-0.252853	-0.149624	0.0316995	-0.414316	-0.130145	-0.179536	-0.191586	0.52721	7.38626	0.494446	-0.218513	-0.200539	-0.186384	-0.194722	-0.25813	-0.7002	-0.111722	-0.181729	-0.117214	-0.105411	-0.364269	-0.256646	-0.200983	-0.12076	-0.21661	-0.136579	-0.190458	-0.187282	-0.253777	-0.209056	-0.190522
G2M_cell67_count	-0.188891	-0.190031	-0.135595	2.10802	-0.262676	-0.175182	-0.119083	-0.290235	-0.246589	-0.366078	-0.248591	4.3734	-0.136915	-0.132555	-0.37142	-0.171467	-0.167401	-0.225447	-0.252853	-0.149624	-0.13575	-0.414316	-0.130145	-0.179536	-0.191586	1.93632	-0.13031	-0.684516	-0.218513	-0.200539	-0.210914	-0.194722	-0.25813	0.00606455	-0.111722	-0.181729	-0.117214	-0.105411	-0.364269	-0.287158	-0.200983	-0.070637	-0.21661	-0.136579	-0.190458	-0.200853	-0.253777	0.213855	-0.190522
G2M_cell68_count	-0.188891	-0.201889	-0.135595	-0.530199	2.68235	-0.175182	-0.119083	-0.275813	-0.246589	-0.366078	-0.248591	-0.34428	-0.136915	-0.132555	-0.37142	-0.171467	-0.167401	-0.173277	-0.252853	-0.149624	-0.161448	-0.414316	-0.130145	-0.179536	-0.191586	-0.558849	-0.13031	-0.777205	-0.218513	-0.200539	-0.210914	-0.194722	-0.25813	-0.687985	-0.111722	-0.181729	-0.117214	-0.105411	4.0002	-0.301592	-0.200983	-0.12076	-0.204046	-0.136579	-0.190458	1.29796	0.383713	-0.209056	-0.190522
G2M_cell69_count	-0.188891	-0.201889	-0.135595	-0.189504	8.43325	-0.175182	-0.119083	-0.290235	-0.246589	-0.366078	-0.248591	-0.301305	-0.136915	-0.132555	-0.335326	-0.171467	-0.167401	-0.225447	-0.252853	-0.149624	-0.161448	-0.414316	-0.130145	-0.179536	-0.191586	1.43427	-0.13031	-1.06311	-0.218513	-0.200539	7.08938	-0.194722	-0.25813	-0.175415	-0.111722	-0.181729	-0.117214	-0.105411	-0.364269	-0.11617	-0.200983	-0.12076	-0.194236	-0.136579	-0.190458	-0.253304	-0.253777	-0.209056	-0.190522
G2M_cell70_count	-0.188891	2.93026	-0.135595	1.22439	-0.262676	-0.175182	-0.119083	-0.290235	-0.246589	-0.366078	-0.248591	-0.338042	-0.136915	-0.132555	-0.37142	-0.171467	-0.167401	-0.225447	-0.252853	-0.149624	-0.161448	-0.414316	-0.130145	-0.179536	-0.191586	0.141245	-0.13031	-0.0319744	-0.218513	-0.200539	-0.196655	-0.194722	-0.25813	-0.905698	-0.111722	-0.181729	-0.117214	-0.105411	-0.364269	8.83578	-0.200983	-0.12076	-0.21661	-0.136579	-0.190458	-0.253304	-0.253777	-0.209056	-0.190522
G2M_cell71_count	-0.188891	-0.201889	-0.135595	-0.537134	-0.262676	-0.175182	-0.119083	-0.290235	-0.234965	-0.366078	-0.248591	1.98479	-0.136915	0.0996946	-0.37142	-0.171467	-0.167401	-0.225447	-0.252853	-0.149624	-0.161448	-0.412076	-0.130145	-0.179536	-0.191586	-0.0808055	-0.13031	0.313763	-0.218513	5.39919	1.05341	-0.194722	-0.0361401	-0.904178	-0.111722	-0.17386	-0.117214	-0.105411	-0.359691	-0.303282	-0.200983	-0.12076	-0.21661	-0.136579	-0.190458	-0.253304	-0.209762	-0.209056	-0.190522
G2M_cell72_count	-0.188891	-0.160928	-0.135595	-0.257378	-0.262676	-0.175182	-0.119083	-0.279248	0.681356	-0.366078	-0.248591	-0.292873	-0.136915	-0.132555	-0.346711	-0.171467	-0.167401	-0.225447	-0.252853	-0.149624	-0.161448	-0.290846	-0.130145	-0.179536	-0.191586	6.24378	-0.13031	-0.291375	-0.218513	-0.200539	0.00635819	-0.194722	-0.10906	-0.559254	-0.111722	-0.181729	-0.117214	-0.105411	0.339723	-0.307328	-0.179323	-0.12076	-0.21661	-0.136579	-0.190458	-0.192809	-0.237915	-0.190465	-0.190522
G2M_cell73_count	-0.188891	-0.201889	-0.135595	-0.537134	-0.254261	-0.175182	-0.119083	-0.290235	-0.246589	0.161602	3.36266	-0.34428	-0.136915	-0.132555	-0.37142	-0.171467	-0.167401	-0.225447	-0.252853	-0.149624	-0.161448	-0.414316	1.12924	-0.179536	-0.191586	-0.293029	-0.13031	0.831169	-0.218513	-0.200539	-0.210914	3.396	-0.251623	-0.358882	-0.111722	-0.181729	-0.117214	-0.105411	-0.364269	-0.307328	-0.200983	1.21584	-0.195091	-0.136579	-0.190458	-0.253304	-0.253777	-0.209056	-0.190522
G2M_cell74_count	-0.188891	-0.201889	3.22957	-0.513901	-0.262676	-0.175182	-0.119083	0.0827449	-0.24044	1.71117	-0.241076	0.170896	-0.136915	-0.132555	-0.37142	-0.171467	0.282271	-0.225447	-0.252853	0.673718	-0.161448	-0.357926	0.0378597	-0.179536	-0.191586	0.938607	-0.13031	0.195491	-0.193328	-0.200539	-0.161442	-0.194722	-0.25813	-0.521979	-0.111722	-0.181729	-0.117214	-0.105411	-0.364269	-0.281694	-0.200983	-0.12076	-0.21661	-0.136579	0.259726	-0.245878	4.74139	-0.209056	-0.190522
G2M_cell75_count	-0.188891	-0.201889	-0.135595	-0.525302	-0.262676	-0.175182	-0.119083	-0.290235	-0.246589	-0.366078	-0.248591	0.990935	-0.136915	-0.132555	-0.37142	-0.171467	-0.167401	-0.210582	-0.252853	-0.149624	-0.0289919	-0.414316	-0.130145	-0.0780625	-0.191586	0.0205054	-0.13031	-0.292786	0.622488	0.374007	-0.198316	-0.194722	-0.249486	-0.0517154	-0.111722	-0.181729	-0.117214	-0.105411	-0.364269	-0.242367	-0.200983	-0.12076	-0.21661	-0.136579	-0.190458	-0.253304	-0.253777	-0.209056	-0.190522
G2M_cell76_count	-0.188891	-0.201889	-0.116705	-0.5227	-0.262676	-0.175182	-0.119083	-0.290235	-0.246589	-0.366078	-0.248591	-0.0453789	-0.136915	-0.132555	-0.37142	-0.138049	-0.167401	-0.225447	-0.252853	-0.149624	-0.161448	-0.414316	-0.130145	2.27787	-0.191586	-0.1848	-0.13031	1.52038	3.26983	-0.200539	-0.210914	-0.194722	-0.25813	-0.89003	-0.111722	-0.181729	-0.117214	-0.105411	1.74632	-0.283464	-0.200983	-0.12076	-0.21661	-0.136579	-0.190458	-0.253304	-0.167281	-0.19634	-0.190522
G2M_cell77_count	-0.188891	-0.201889	-0.135595	-0.537134	-0.249743	-0.175182	-0.119083	-0.290235	-0.246589	-0.358763	-0.248591	-0.34428	-0.136915	-0.132555	-0.37142	-0.171467	-0.167401	-0.225447	-0.252853	-0.149624	-0.161448	-0.259078	-0.130145	-0.156007	-0.191586	0.0954474	-0.13031	-0.444146	-0.218513	-0.200539	-0.210914	-0.194722	-0.25813	-0.85516	-0.111722	-0.181729	-0.117214	-0.105411	-0.364269	-0.307328	-0.200983	-0.12076	-0.21661	-0.136579	-0.190458	-0.253304	-0.253777	-0.209056	-0.190522
G2M_cell78_count	-0.188891	-0.201889	-0.135595	-0.0962279	2.35913	-0.175182	-0.119083	0.192984	-0.246589	-0.366078	-0.00834168	-0.34428	-0.136915	-0.132555	-0.37142	-0.171467	-0.167401	-0.225447	-0.252853	-0.149624	-0.161448	-0.414316	-0.130145	-0.179536	-0.191586	-0.467252	-0.13031	0.125838	0.173322	-0.200539	-0.193121	-0.194722	-0.25813	-0.480393	-0.111722	-0.181729	-0.117214	-0.105411	-0.364269	1.94368	-0.200983	-0.12076	-0.21661	-0.136579	-0.190458	-0.253304	-0.237035	-0.209056	-0.190522
G2M_cell79_count	-0.188891	-0.201889	-0.135595	-0.537134	-0.262676	-0.175182	-0.119083	-0.290235	-0.246589	-0.366078	-0.248591	-0.34428	-0.136915	-0.132555	-0.351075	-0.171467	0.247419	-0.225447	-0.252853	-0.149624	-0.161448	-0.414316	-0.130145	-0.179536	-0.191586	-0.146867	-0.13031	-0.881282	-0.218513	2.66793	-0.210914	-0.194722	-0.25813	-0.905698	-0.111722	-0.181729	-0.117214	-0.105411	-0.356132	-0.278612	-0.200983	-0.12076	3.31488	-0.136579	-0.190458	-0.141532	0.696697	-0.209056	-0.190522
G2M_cell80_count	-0.095837	-0.201889	-0.135595	-0.537134	-0.262676	-0.175182	-0.119083	-0.290235	-0.246589	-0.366078	-0.248591	-0.33773	-0.112245	-0.132555	-0.37142	-0.171467	-0.167401	-0.225447	-0.252853	-0.149624	-0.161448	-0.414316	-0.130145	-0.179536	2.05949	-0.284744	-0.13031	1.64631	-0.218513	-0.200539	-0.195943	-0.194722	-0.156005	-0.888265	-0.111722	-0.181729	-0.117214	-0.105411	1.49152	-0.299571	-0.124192	-0.12076	0.414153	-0.136579	-0.190458	-0.253304	0.996687	-0.209056	-0.190522
G2M_cell81_count	-0.188891	-0.201889	-0.135595	-0.537134	-0.262676	-0.175182	-0.119083	-0.277826	-0.232414	-0.366078	0.406732	1.17194	-0.136915	-0.132555	0.364377	-0.171467	0.101393	-0.225447	-0.23698	-0.149624	-0.161448	-0.414316	-0.130145	-0.179536	-0.191586	-0.00232727	-0.13031	0.320526	-0.218513	0.571166	-0.116027	-0.194722	-0.25813	-0.905698	-0.111722	-0.181729	-0.117214	-0.105411	2.1778	-0.297463	-0.200983	-0.12076	-0.21661	-0.136579	-0.190458	-0.253304	-0.164496	-0.209056	-0.190522
G2M_cell82_count	-0.188891	-0.165365	-0.135595	-0.458801	-0.262676	-0.175182	-0.119083	-0.290235	-0.246589	-0.366078	-0.237651	-0.34428	-0.136915	-0.132555	2.20423	-0.171467	0.213405	-0.225447	-0.252853	-0.149624	-0.161448	0.744775	-0.130145	-0.179536	-0.191586	1.00201	-0.13031	1.81927	-0.218513	-0.200539	0.868156	-0.194722	-0.25813	-0.187554	-0.111722	-0.181729	-0.117214	-0.105411	-0.35722	-0.202274	-0.200983	-0.12076	-0.21661	-0.136579	-0.190458	-0.253304	-0.253777	-0.209056	-0.190522
G2M_cell83_count	-0.188891	-0.201889	-0.135595	-0.515635	-0.262676	-0.175182	-0.119083	-0.290235	-0.246589	-0.366078	4.32153	-0.34428	-0.114254	-0.132555	-0.37142	-0.171467	-0.142994	-0.225447	-0.252853	-0.149624	-0.161448	0.113604	-0.130145	-0.179536	-0.191586	0.344493	-0.13031	2.22338	-0.218513	-0.200539	-0.210914	-0.194722	-0.229858	-0.905698	-0.0849122	-0.181729	-0.117214	-0.105411	-0.364269	-0.250558	-0.200983	-0.12076	7.47282	-0.136579	-0.190458	-0.0815374	-0.253777	-0.209056	-0.190522
G2M_cell84_count	-0.188891	-0.201889	-0.117165	-0.537134	-0.262676	-0.175182	-0.119083	-0.290235	-0.246589	-0.366078	-0.248591	-0.34428	-0.136915	-0.110763	2.00382	-0.171467	-0.167401	-0.212173	-0.252853	-0.149624	1.80072	-0.414316	-0.130145	-0.179536	0.258736	0.234436	-0.13031	1.18534	-0.218513	-0.200539	-0.210914	-0.194722	-0.250411	-0.905698	-0.111722	-0.181729	-0.117214	-0.105411	-0.364269	0.120322	-0.200983	-0.12076	-0.21661	-0.136579	-0.190458	-0.253304	-0.253777	0.816135	-0.190522
G2M_cell85_count	-0.188891	-0.201889	-0.135595	-0.537134	-0.230679	-0.175182	-0.119083	-0.290235	3.06216	-0.366078	-0.248591	-0.250355	-0.136915	-0.132555	-0.344977	-0.171467	-0.167401	-0.225447	-0.252853	-0.149624	-0.161448	-0.414316	-0.130145	-0.179536	-0.191586	0.0268486	-0.13031	1.36927	2.4927	-0.200539	-0.210914	-0.194722	-0.25813	-0.888188	-0.111722	-0.181729	-0.117214	-0.105411	-0.364269	-0.307328	-0.200983	-0.12076	-0.21661	-0.136579	-0.190458	-0.253304	-0.253777	-0.209056	-0.190522
G2M_cell86_count	-0.188891	-0.201889	-0.125096	-0.537134	4.51076	-0.175182	-0.119083	-0.286058	-0.241818	-0.366078	-0.248591	-0.34428	-0.115801	-0.132555	0.953499	-0.162176	-0.167401	-0.225447	-0.252853	-0.149624	-0.161448	0.634683	-0.130145	-0.179536	-0.191586	-0.637885	-0.13031	0.123565	-0.205481	-0.200539	-0.210914	-0.194722	4.49212	-0.899467	-0.111722	-0.181729	-0.117214	-0.105411	-0.353005	-0.307328	-0.200983	-0.12076	0.373817	-0.136579	-0.190458	-0.253304	1.7715	-0.209056	-0.190522
G2M_cell87_count	-0.188891	-0.201889	-0.135595	-0.533838	-0.262676	-0.175182	-0.119083	-0.290235	-0.246589	-0.366078	-0.248591	0.594427	-0.136915	-0.132555	0.686576	-0.171467	-0.167401	-0.225447	-0.252853	-0.149624	6.7543	-0.414316	-0.130145	-0.179536	-0.191586	0.277353	-0.13031	1.2871	-0.0169079	-0.200539	4.2492	-0.194722	-0.250913	-0.786003	-0.111722	-0.181729	-0.117214	-0.105411	-0.358103	-0.263866	-0.200983	-0.12076	-0.21661	-0.136579	-0.190458	9.10162	-0.233993	-0.209056	-0.190522
G2M_cell88_count	-0.188891	-0.201889	-0.135595	-0.53228	-0.262676	-0.175182	-0.119083	-0.290235	-0.246589	-0.366078	-0.248591	-0.34428	-0.136915	-0.132555	1.60682	-0.171467	-0.167401	-0.225447	-0.252853	-0.149624	-0.161448	-0.40544	0.0448787	1.87947	-0.191586	-0.414278	10	-1.09859	-0.0153831	-0.200539	-0.149092	-0.194722	-0.25813	0.0902905	-0.111722	0.352357	-0.117214	-0.105411	-0.364269	-0.275294	-0.200983	-0.12076	-0.21661	-0.136579	-0.190458	-0.253304	0.244982	-0.209056	1.34128
G2M_cell89_count	-0.188891	-0.201889	-0.135595	-0.5289	-0.262676	-0.175182	-0.119083	2.54801	-0.22703	-0.22265	-0.248591	-0.34428	-0.136915	-0.132555	-0.37142	-0.171467	-0.167401	-0.225447	-0.252853	-0.149624	-0.161448	-0.414316	-0.130145	-0.179536	-0.191586	0.10585	-0.13031	-0.382287	-0.218513	-0.200539	-0.210914	-0.194722	-0.240105	-0.786029	-0.111722	0.285785	-0.117214	-0.105411	-0.364269	-0.253061	-0.200983	-0.12076	-0.21661	-0.136579	-0.190458	-0.253304	-0.253777	-0.209056	-0.190522
G2M_cell90_count	-0.188891	-0.201889	-0.135595	-0.537134	-0.262676	-0.175182	-0.119083	-0.290235	-0.234777	-0.366078	-0.248591	-0.34428	-0.136915	-0.132555	-0.359785	-0.171467	-0.167401	6.37598	-0.252853	-0.149624	-0.161448	-0.396153	-0.130145	-0.179536	-0.191586	0.752633	-0.13031	-1.04744	-0.218513	-0.200539	-0.210914	-0.194722	4.71243	-0.673823	-0.111722	-0.181729	-0.117214	-0.105411	-0.364269	-0.250014	0.141821	-0.12076	-0.21661	-0.136579	-0.190458	-0.23904	-0.238848	-0.209056	-0.190522
G2M_cell91_count	-0.188891	-0.201889	-0.118254	-0.381214	-0.262676	-0.175182	1.74568	-0.290235	-0.246589	-0.366078	-0.248591	-0.34428	-0.136915	-0.132555	-0.240406	-0.171467	-0.167401	0.156523	-0.252853	-0.149624	0.799629	-0.309685	-0.130145	-0.179536	-0.191586	-0.396537	-0.13031	-0.607453	-0.218513	-0.200539	-0.189753	-0.194722	0.0273187	-0.391651	-0.111722	-0.181729	-0.117214	-0.105411	0.686251	-0.307328	-0.200983	-0.12076	-0.21661	-0.136579	-0.190458	-0.253304	-0.253777	-0.209056	-0.190522
G2M_cell92_count	-0.188891	-0.201889	-0.135595	-0.537134	-0.262676	-0.175182	-0.119083	-0.290235	-0.246589	-0.366078	-0.248591	-0.34428	-0.136915	-0.132555	-0.37142	-0.171467	-0.167401	-0.225447	-0.252853	-0.149624	-0.115147	-0.404251	-0.130145	-0.179536	-0.191586	-0.692166	-0.13031	-0.710632	-0.218513	-0.200539	-0.210914	-0.194722	-0.25813	-0.323806	-0.111722	-0.181729	-0.117214	-0.105411	0.189498	-0.145606	-0.200983	-0.12076	-0.21661	-0.136579	-0.190458	-0.253304	1.37167	-0.209056	-0.190522
G2M_cell93_count	-0.188891	-0.201889	-0.135595	-0.537134	-0.238281	0.582543	-0.119083	-0.272318	0.53642	2.39664	-0.00110837	-0.34428	-0.136915	-0.132555	-0.291062	-0.171467	-0.167401	-0.225447	-0.252853	-0.149624	-0.161448	-0.414316	-0.130145	-0.179536	-0.191586	0.675909	-0.13031	-0.0412476	-0.218513	-0.200539	-0.210914	-0.194722	-0.239268	-0.873772	-0.111722	-0.181729	-0.117214	-0.105411	-0.316035	-0.307328	-0.200983	-0.12076	-0.21661	-0.136579	-0.190458	-0.253304	-0.253777	0.0612324	-0.190522
G2M_cell94_count	-0.188891	-0.201889	-0.135595	-0.409751	-0.245211	-0.175182	-0.119083	-0.290235	-0.231937	-0.366078	-0.248591	-0.34428	-0.136915	-0.132555	-0.37142	-0.171467	-0.167401	-0.225447	-0.252853	-0.149624	-0.161448	-0.408672	-0.130145	-0.179536	-0.191586	-0.513486	-0.13031	-0.942289	-0.218513	-0.200539	-0.210914	-0.194722	0.402852	-0.493263	-0.111722	-0.161899	-0.117214	-0.105411	-0.364269	-0.29713	-0.200983	-0.12076	-0.21661	-0.136579	-0.190458	3.42362	2.58558	-0.209056	-0.190522
G2M_cell95_count	-0.188891	-0.191921	-0.135595	0.0714035	-0.262676	-0.175182	8.39449	-0.290235	-0.246589	-0.366078	-0.248591	-0.34428	10	-0.132555	-0.335445	-0.171467	-0.167401	-0.225447	-0.252853	-0.149624	-0.161448	-0.40962	-0.130145	-0.179536	-0.191586	0.281396	-0.13031	0.375874	-0.218513	-0.200539	-0.210914	-0.194722	-0.25813	-0.905698	-0.111722	-0.181729	-0.117214	-0.105411	-0.364269	-0.239783	-0.200983	-0.12076	-0.21661	-0.136579	-0.190458	-0.238582	-0.253777	-0.209056	-0.190522
G2M_cell96_count	-0.170086	-0.201889	-0.135595	-0.537134	-0.246619	-0.175182	-0.119083	-0.278442	-0.246589	0.221289	2.27412	0.868854	-0.136915	-0.132555	-0.37142	-0.171467	-0.167401	-0.0766944	-0.252853	3.07328	-0.161448	2.85745	-0.130145	-0.179536	-0.191586	0.228227	-0.13031	1.07039	-0.218513	-0.200539	-0.210914	-0.194722	-0.25813	2.93582	-0.111722	-0.181729	-0.117214	-0.105411	1.34431	-0.279244	-0.200983	-0.12076	-0.21661	-0.136579	-0.190458	-0.253304	-0.135154	-0.189102	-0.190522
[truncated: 1,098 more columns]
